# Supplementary material for: Ketogenic β‐hydroxybutyrate regulates β‐hydroxybutyrylation of TCA cycle‐associated enzymes and attenuates disease‐associated pathologies in Alzheimer's mice
Source: Aging Cell. 2024 Oct 16;24(1):e14368. doi: 10.1111/acel.14368 (PMC11709107; doi:10.1111/acel.14368)
Supplement: Supplementary file 2 — Table S1. [file ACEL-24-e14368-s001.xlsx]

## Sheet: Table S1a 
	Table S1a. Differentially b-hydroxybutylated sites and proteins statistics.
	Compared sample name	Type	Up-regulated	Down-regulated
	APP-8M/WT-8M	Site	31	163
		Protein	31	153
	APP-2M/WT-2M	Site	14	220
		Protein	14	211
	APP-8M/APP-2M	Site	65	67
		Protein	63	66
	WT-8M/WT-2M	Site	51	136
		Protein	51	136
	Note:
	APP: APP/PS1
	WT: Wild type
	8M: 8 month old
	2M: 2 month old

## Sheet: Table S1b
Table S1b. Differentially b-hydroxybutylated sites and proteins between 8-month-old APP/PS1 and 8-month-old WT mice.
Protein accession	Position	Amino acid	APP-8M/WT-8M Ratio	APP-8M/WT-8M P value	Regulated Type	Protein description	Gene name	Localization probability	PEP	Score	Charge	Modified sequence	Mass error [ppm]	APP1	APP2	APP3	WT1	WT2	WT3	KEGG KO No.	KEGG Gene	KEGG pathway	Biological Process	Cellular Component	Molecular Function	Pfam ID	Domain description	KOG category	KOG NO.	KOG description	Subcellular localization
Q0KL02	335	K	0.001	0.001	Down	Triple functional domain protein OS=Mus musculus OX=10090 GN=Trio PE=1 SV=3	Trio	1	9.61955e-06	132.39	2	LK(1)LDQCFQLR	0.15589				0.764	0.973	0.757	K08810			GO:0006464 cellular protein modification process; GO:0006468 protein phosphorylation; GO:0006793 phosphorus metabolic process; GO:0006796 phosphate-containing compound metabolic process; GO:0006807 nitrogen compound metabolic process; GO:0007154 cell communication; GO:0007165 signal transduction; GO:0007166 cell surface receptor signaling pathway; GO:0007167 enzyme linked receptor protein signali…	GO:0005622 intracellular; GO:0005623 cell; GO:0005737 cytoplasm; GO:0005829 cytosol;	GO:0003824 catalytic activity; GO:0004672 protein kinase activity; GO:0004674 protein serine/threonine kinase activity; GO:0005085 guanyl-nucleotide exchange factor activity; GO:0005088 Ras guanyl-nucleotide exchange factor activity; GO:0005089 Rho guanyl-nucleotide exchange factor activity; GO:0005488 binding; GO:0005515 protein binding; GO:0016301 kinase activity; GO:0016740 transferase activit…	PF00650; PF00435; PF00621; PF00169; PF00018; PF07679; PF00069	CRAL/TRIO domain; Spectrin repeat; RhoGEF domain; PH domain; SH3 domain; Immunoglobulin I-set domain; Protein kinase domain	T	KOG4240	Multidomain protein, contains SPEC repeats, PH, SH3, and separate rac-specific and rho-specific guanine nucleotide exchange factor domains	nucleus
Q0KL02	1008	K	0.625	0.0458731	Down	Triple functional domain protein OS=Mus musculus OX=10090 GN=Trio PE=1 SV=3	Trio	1	5.03515e-06	119.94	2	LK(1)LVNASVAFYK	0.55202		0.635	0.834	1.055	1.362	1.107	K08810			GO:0006464 cellular protein modification process; GO:0006468 protein phosphorylation; GO:0006793 phosphorus metabolic process; GO:0006796 phosphate-containing compound metabolic process; GO:0006807 nitrogen compound metabolic process; GO:0007154 cell communication; GO:0007165 signal transduction; GO:0007166 cell surface receptor signaling pathway; GO:0007167 enzyme linked receptor protein signali…	GO:0005622 intracellular; GO:0005623 cell; GO:0005737 cytoplasm; GO:0005829 cytosol;	GO:0003824 catalytic activity; GO:0004672 protein kinase activity; GO:0004674 protein serine/threonine kinase activity; GO:0005085 guanyl-nucleotide exchange factor activity; GO:0005088 Ras guanyl-nucleotide exchange factor activity; GO:0005089 Rho guanyl-nucleotide exchange factor activity; GO:0005488 binding; GO:0005515 protein binding; GO:0016301 kinase activity; GO:0016740 transferase activit…	PF00650; PF00435; PF00621; PF00169; PF00018; PF07679; PF00069	CRAL/TRIO domain; Spectrin repeat; RhoGEF domain; PH domain; SH3 domain; Immunoglobulin I-set domain; Protein kinase domain	T	KOG4240	Multidomain protein, contains SPEC repeats, PH, SH3, and separate rac-specific and rho-specific guanine nucleotide exchange factor domains	nucleus
B1AR13	96	K	0.001	0.001	Down	CDGSH iron-sulfur domain-containing protein 3, mitochondrial OS=Mus musculus OX=10090 GN=Cisd3 PE=1 SV=1	Cisd3	1	6.74063e-05	88.921	2	TGLSPLK(1)FK	0.81069				0.739	0.892		K23886						PF09360	Iron-binding zinc finger CDGSH type	S	KOG4605	Uncharacterized conserved protein containing CDGSH-type Zn-finger	extracellular
D3YZU1	2162	K	1000	0.001	Up	SH3 and multiple ankyrin repeat domains protein 1 OS=Mus musculus OX=10090 GN=Shank1 PE=1 SV=1	Shank1	1	0.00451745	56.378	2	ALK(1)FFLER	3.7726		0.517	1.1				K15009	SHANK; SH3 and multiple ankyrin repeat domains protein	mmu04724 Glutamatergic synapse	GO:0000902 cell morphogenesis; GO:0000904 cell morphogenesis involved in differentiation; GO:0003008 system process; GO:0006996 organelle organization; GO:0007010 cytoskeleton organization; GO:0007275 multicellular organism development; GO:0007399 nervous system development; GO:0007600 sensory perception; GO:0007610 behavior; GO:0007611 learning or memory; GO:0007612 learning; GO:0007613 memory; …	GO:0005622 intracellular; GO:0005623 cell; GO:0005737 cytoplasm; GO:0005829 cytosol; GO:0005886 plasma membrane; GO:0014069 postsynaptic density; GO:0016020 membrane; GO:0030425 dendrite; GO:0032279 asymmetric synapse; GO:0036477 somatodendritic compartment; GO:0042995 cell projection; GO:0043005 neuron projection; GO:0043197 dendritic spine; GO:0043226 organelle; GO:0044309 neuron spine; GO:0045…	GO:0001664 G protein-coupled receptor binding; GO:0005102 signaling receptor binding; GO:0005198 structural molecule activity; GO:0005488 binding; GO:0005515 protein binding; GO:0008022 protein C-terminus binding; GO:0017124 SH3 domain binding; GO:0019904 protein domain specific binding; GO:0030159 signaling receptor complex adaptor activity; GO:0030160 synaptic receptor adaptor activity; GO:0031…	PF07653; PF00536	Variant SH3 domain; SAM domain (Sterile alpha motif)	T	KOG4375	Scaffold protein Shank and related SAM domain proteins	nucleus
O08586	80	K	1000	0.001	Up	Phosphatidylinositol 3,4,5-trisphosphate 3-phosphatase and dual-specificity protein phosphatase PTEN OS=Mus musculus OX=10090 GN=Pten PE=1 SV=1	Pten	1	0.000308648	108.3	2	HYDTAK(1)FNCR	3.3972		0.76	1.184				K01110	PTEN; phosphatidylinositol-3,4,5-trisphosphate 3-phosphatase and dual-specificity protein phosphatase PTEN [EC:3.1.3.16 3.1.3.48 3.1.3.67]	mmu05165 Human papillomavirus infection; mmu04218 Cellular senescence; mmu05166 Human T-cell leukemia virus 1 infection; mmu01100 Metabolic pathways; mmu04510 Focal adhesion; mmu05213 Endometrial cancer; mmu05415 Diabetic cardiomyopathy; mmu05218 Melanoma; mmu01521 EGFR tyrosine kinase inhibitor resistance; mmu05225 Hepatocellular carcinoma; mmu05215 Prostate cancer; mmu04115 p53 signaling pathwa…	GO:0000003 reproduction; GO:0000079 regulation of cyclin-dependent protein serine/threonine kinase activity; GO:0000902 cell morphogenesis; GO:0000904 cell morphogenesis involved in differentiation; GO:0001525 angiogenesis; GO:0001568 blood vessel development; GO:0001655 urogenital system development; GO:0001666 response to hypoxia; GO:0001667 ameboidal-type cell migration; GO:0001932 regulation …	GO:0005622 intracellular; GO:0005623 cell; GO:0005634 nucleus; GO:0005654 nucleoplasm; GO:0005737 cytoplasm; GO:0005739 mitochondrion; GO:0005829 cytosol; GO:0005886 plasma membrane; GO:0009898 cytoplasmic side of plasma membrane; GO:0016020 membrane; GO:0016324 apical plasma membrane; GO:0030425 dendrite; GO:0031974 membrane-enclosed lumen; GO:0031981 nuclear lumen; GO:0035749 myelin sheath adax…	GO:0002020 protease binding; GO:0003824 catalytic activity; GO:0004438 phosphatidylinositol-3-phosphatase activity; GO:0004721 phosphoprotein phosphatase activity; GO:0004722 protein serine/threonine phosphatase activity; GO:0004725 protein tyrosine phosphatase activity; GO:0005102 signaling receptor binding; GO:0005161 platelet-derived growth factor receptor binding; GO:0005488 binding; GO:00055…	PF00782	Dual specificity phosphatase, catalytic domain	T	KOG2283	Clathrin coat dissociation kinase GAK/PTEN/Auxilin and related tyrosine phosphatases	cytoplasm
O08749	66	K	0.001	0.001	Down	Dihydrolipoyl dehydrogenase, mitochondrial OS=Mus musculus OX=10090 GN=Dld PE=1 SV=2	Dld	1	6.40694e-13	174.05	2	SAQLGFK(1)TVCIEK	1.9515				0.997	1.169	0.991	K00382	DLD; dihydrolipoamide dehydrogenase [EC:1.8.1.4]	mmu00620 Pyruvate metabolism; mmu00310 Lysine degradation; mmu01200 Carbon metabolism; mmu00630 Glyoxylate and dicarboxylate metabolism; mmu01100 Metabolic pathways; mmu00260 Glycine, serine and threonine metabolism; mmu00380 Tryptophan metabolism; mmu00020 Citrate cycle (TCA cycle); mmu00640 Propanoate metabolism; mmu00010 Glycolysis / Gluconeogenesis; mmu00280 Valine, leucine and isoleucine deg…	GO:0000003 reproduction; GO:0003006 developmental process involved in reproduction; GO:0006082 organic acid metabolic process; GO:0006084 acetyl-CoA metabolic process; GO:0006085 acetyl-CoA biosynthetic process; GO:0006086 acetyl-CoA biosynthetic process from pyruvate; GO:0006090 pyruvate metabolic process; GO:0006091 generation of precursor metabolites and energy; GO:0006103 2-oxoglutarate metab…	GO:0001669 acrosomal vesicle; GO:0005622 intracellular; GO:0005623 cell; GO:0005634 nucleus; GO:0005654 nucleoplasm; GO:0005737 cytoplasm; GO:0005739 mitochondrion; GO:0005759 mitochondrial matrix; GO:0005773 vacuole; GO:0005929 cilium; GO:0012505 endomembrane system; GO:0030141 secretory granule; GO:0031410 cytoplasmic vesicle; GO:0031974 membrane-enclosed lumen; GO:0031981 nuclear lumen; GO:003…	GO:0000166 nucleotide binding; GO:0003824 catalytic activity; GO:0004148 dihydrolipoyl dehydrogenase activity; GO:0005488 binding; GO:0016491 oxidoreductase activity; GO:0016651 oxidoreductase activity, acting on NAD(P)H; GO:0016667 oxidoreductase activity, acting on a sulfur group of donors; GO:0016668 oxidoreductase activity, acting on a sulfur group of donors, NAD(P) as acceptor; GO:0033218 am…	PF07992; PF02852	Pyridine nucleotide-disulphide oxidoreductase; Pyridine nucleotide-disulphide oxidoreductase, dimerisation domain	C	KOG1335	Dihydrolipoamide dehydrogenase	mitochondria
O35526	204	K	0.595	0.0354677	Down	Syntaxin-1A OS=Mus musculus OX=10090 GN=Stx1a PE=1 SV=3	Stx1a	1	5.14304e-06	127.93	2	HSEIIK(1)LETSIR	3.778	0.445	0.686	0.752	1.004	1.186	0.974	K04560	STX1A; syntaxin 1A	mmu04911 Insulin secretion; mmu05031 Amphetamine addiction; mmu05022 Pathways of neurodegeneration - multiple diseases; mmu05016 Huntington disease; mmu04721 Synaptic vesicle cycle; mmu04130 SNARE interactions in vesicular transport	GO:0001505 regulation of neurotransmitter levels; GO:0001956 positive regulation of neurotransmitter secretion; GO:0002791 regulation of peptide secretion; GO:0006810 transport; GO:0006836 neurotransmitter transport; GO:0006886 intracellular protein transport; GO:0006887 exocytosis; GO:0006904 vesicle docking involved in exocytosis; GO:0006906 vesicle fusion; GO:0006996 organelle organization; GO…	GO:0005622 intracellular; GO:0005623 cell; GO:0005634 nucleus; GO:0005635 nuclear envelope; GO:0005737 cytoplasm; GO:0005829 cytosol; GO:0005856 cytoskeleton; GO:0005886 plasma membrane; GO:0005887 integral component of plasma membrane; GO:0008021 synaptic vesicle; GO:0012505 endomembrane system; GO:0012506 vesicle membrane; GO:0014069 postsynaptic density; GO:0015629 actin cytoskeleton; GO:00160…	GO:0000149 SNARE binding; GO:0005246 calcium channel regulator activity; GO:0005484 SNAP receptor activity; GO:0005488 binding; GO:0005515 protein binding; GO:0008092 cytoskeletal protein binding; GO:0008200 ion channel inhibitor activity; GO:0016247 channel regulator activity; GO:0016248 channel inhibitor activity; GO:0017022 myosin binding; GO:0017081 chloride channel regulator activity; GO:001…	PF00804	Syntaxin	U	KOG0810	SNARE protein Syntaxin 1 and related proteins	plasma membrane
O35643	265	K	0.001	0.001	Down	AP-1 complex subunit beta-1 OS=Mus musculus OX=10090 GN=Ap1b1 PE=1 SV=2	Ap1b1	1	0.000482945	60	2	VLMK(1)FMEMLSK	1.1599				1.219	0.499		K12392	AP1B1; AP-1 complex subunit beta-1	mmu04142 Lysosome; mmu05170 Human immunodeficiency virus 1 infection	GO:0002376 immune system process; GO:0002478 antigen processing and presentation of exogenous peptide antigen; GO:0002495 antigen processing and presentation of peptide antigen via MHC class II; GO:0002504 antigen processing and presentation of peptide or polysaccharide antigen via MHC class II; GO:0006810 transport; GO:0006886 intracellular protein transport; GO:0007275 multicellular organism de…	GO:0000139 Golgi membrane; GO:0000323 lytic vacuole; GO:0005622 intracellular; GO:0005623 cell; GO:0005737 cytoplasm; GO:0005764 lysosome; GO:0005765 lysosomal membrane; GO:0005773 vacuole; GO:0005774 vacuolar membrane; GO:0005794 Golgi apparatus; GO:0005802 trans-Golgi network; GO:0005829 cytosol; GO:0012505 endomembrane system; GO:0012506 vesicle membrane; GO:0016020 membrane; GO:0030117 membra…	GO:0005215 transporter activity; GO:0005488 binding; GO:0005515 protein binding; GO:0019899 enzyme binding; GO:0019900 kinase binding; GO:0019901 protein kinase binding; GO:0030276 clathrin binding;	PF02883; PF09066	Adaptin C-terminal domain; Beta2-adaptin appendage, C-terminal sub-domain	U	KOG1061	Vesicle coat complex AP-1/AP-2/AP-4, beta subunit	cytoplasm
O54833	97	K	0.001	0.001	Down	Casein kinase II subunit alpha' OS=Mus musculus OX=10090 GN=Csnk2a2 PE=1 SV=1	Csnk2a2	1	2.56983e-05	110.44	2	GGTNIIK(1)LIDTVK	-0.11561				0.739	1.205	0.716	K03097	CSNK2A; casein kinase II subunit alpha [EC:2.7.11.1]	mmu04137 Mitophagy - animal; mmu04310 Wnt signaling pathway; mmu05020 Prion disease; mmu04064 NF-kappa B signaling pathway; mmu03008 Ribosome biogenesis in eukaryotes; mmu05010 Alzheimer disease; mmu05235 PD-L1 expression and PD-1 checkpoint pathway in cancer; mmu05022 Pathways of neurodegeneration - multiple diseases; mmu05162 Measles; mmu04520 Adherens junction	GO:0006464 cellular protein modification process; GO:0006468 protein phosphorylation; GO:0006793 phosphorus metabolic process; GO:0006796 phosphate-containing compound metabolic process; GO:0006807 nitrogen compound metabolic process; GO:0008152 metabolic process; GO:0009892 negative regulation of metabolic process; GO:0009894 regulation of catabolic process; GO:0009895 negative regulation of cat…	GO:0000785 chromatin; GO:0001669 acrosomal vesicle; GO:0005622 intracellular; GO:0005623 cell; GO:0005634 nucleus; GO:0005654 nucleoplasm; GO:0005694 chromosome; GO:0005737 cytoplasm; GO:0005829 cytosol; GO:0005886 plasma membrane; GO:0005956 protein kinase CK2 complex; GO:0012505 endomembrane system; GO:0016020 membrane; GO:0030141 secretory granule; GO:0031410 cytoplasmic vesicle; GO:0031974 me…	GO:0003824 catalytic activity; GO:0004672 protein kinase activity; GO:0004674 protein serine/threonine kinase activity; GO:0005488 binding; GO:0005515 protein binding; GO:0016301 kinase activity; GO:0016740 transferase activity; GO:0016772 transferase activity, transferring phosphorus-containing groups; GO:0016773 phosphotransferase activity, alcohol group as acceptor; GO:0047485 protein N-termin…	PF00069	Protein kinase domain	T	KOG0668	Casein kinase II, alpha subunit	nucleus
O55057	16	K	0.001	0.001	Down	Retinal rod rhodopsin-sensitive cGMP 3',5'-cyclic phosphodiesterase subunit delta OS=Mus musculus OX=10090 GN=Pde6d PE=1 SV=1	Pde6d	1	0.000174868	81.642	2	GFK(1)LNWMNLR	1.076				1.043	0.931		K13758	PDE6D; retinal rod rhodopsin-sensitive cGMP 3',5'-cyclic phosphodiesterase subunit delta	mmu01100 Metabolic pathways; mmu00230 Purine metabolism	GO:0003008 system process; GO:0007154 cell communication; GO:0007165 signal transduction; GO:0007600 sensory perception; GO:0007601 visual perception; GO:0007602 phototransduction; GO:0009314 response to radiation; GO:0009416 response to light stimulus; GO:0009581 detection of external stimulus; GO:0009582 detection of abiotic stimulus; GO:0009583 detection of light stimulus; GO:0009605 response …	GO:0005622 intracellular; GO:0005623 cell; GO:0005737 cytoplasm; GO:0005829 cytosol; GO:0005929 cilium; GO:0031410 cytoplasmic vesicle; GO:0031982 vesicle; GO:0042995 cell projection; GO:0043226 organelle; GO:0043227 membrane-bounded organelle; GO:0043229 intracellular organelle; GO:0097708 intracellular vesicle; GO:0120025 plasma membrane bounded cell projection;	GO:0003824 catalytic activity; GO:0004112 cyclic-nucleotide phosphodiesterase activity; GO:0004114 3',5'-cyclic-nucleotide phosphodiesterase activity; GO:0004857 enzyme inhibitor activity; GO:0005095 GTPase inhibitor activity; GO:0005488 binding; GO:0005515 protein binding; GO:0008081 phosphoric diester hydrolase activity; GO:0016787 hydrolase activity; GO:0016788 hydrolase activity, acting on es…			T	KOG4038	cGMP-phosphodiesterase, delta subunit	cytoplasm
O55143	611	K	0.5	0.0341228	Down	Sarcoplasmic/endoplasmic reticulum calcium ATPase 2 OS=Mus musculus OX=10090 GN=Atp2a2 PE=1 SV=2	Atp2a2	1	1.26924e-06	159.11	2	IEVASSVK(1)LCR	5.1568		0.52	0.499	1.246	1.043	0.77	K05853	ATP2A; P-type Ca2+ transporter type 2A [EC:7.2.2.10]	mmu05414 Dilated cardiomyopathy; mmu04024 cAMP signaling pathway; mmu05412 Arrhythmogenic right ventricular cardiomyopathy; mmu04972 Pancreatic secretion; mmu05415 Diabetic cardiomyopathy; mmu05010 Alzheimer disease; mmu04260 Cardiac muscle contraction; mmu04919 Thyroid hormone signaling pathway; mmu04020 Calcium signaling pathway; mmu04261 Adrenergic signaling in cardiomyocytes; mmu05022 Pathway…	GO:0001505 regulation of neurotransmitter levels; GO:0002026 regulation of the force of heart contraction; GO:0002027 regulation of heart rate; GO:0002237 response to molecule of bacterial origin; GO:0003008 system process; GO:0003012 muscle system process; GO:0003299 muscle hypertrophy in response to stress; GO:0003300 cardiac muscle hypertrophy; GO:0006810 transport; GO:0006811 ion transport; G…	GO:0005622 intracellular; GO:0005623 cell; GO:0005634 nucleus; GO:0005654 nucleoplasm; GO:0005737 cytoplasm; GO:0005783 endoplasmic reticulum; GO:0005789 endoplasmic reticulum membrane; GO:0005886 plasma membrane; GO:0005887 integral component of plasma membrane; GO:0009898 cytoplasmic side of plasma membrane; GO:0012505 endomembrane system; GO:0012506 vesicle membrane; GO:0014801 longitudinal sa…	GO:0000166 nucleotide binding; GO:0001664 G protein-coupled receptor binding; GO:0003824 catalytic activity; GO:0005102 signaling receptor binding; GO:0005215 transporter activity; GO:0005388 calcium transmembrane transporter activity, phosphorylative mechanism; GO:0005488 binding; GO:0005509 calcium ion binding; GO:0005515 protein binding; GO:0005524 ATP binding; GO:0008022 protein C-terminus bi…	PF00690; PF08282	Cation transporter/ATPase, N-terminus; haloacid dehalogenase-like hydrolase	P	KOG0202	Ca2+ transporting ATPase	plasma membrane
O70311	121	K	0.001	0.001	Down	Glycylpeptide N-tetradecanoyltransferase 2 OS=Mus musculus OX=10090 GN=Nmt2 PE=1 SV=1	Nmt2	1	2.8885e-05	65.173	2	NPTIPIQK(1)LQDIQR	0.2368					1.01	0.272	K00671			GO:0006464 cellular protein modification process; GO:0006497 protein lipidation; GO:0006498 N-terminal protein lipidation; GO:0006499 N-terminal protein myristoylation; GO:0006807 nitrogen compound metabolic process; GO:0008152 metabolic process; GO:0009058 biosynthetic process; GO:0009059 macromolecule biosynthetic process; GO:0009987 cellular process; GO:0018008 N-terminal peptidyl-glycine N-my…	GO:0005622 intracellular; GO:0005623 cell; GO:0005737 cytoplasm; GO:0005794 Golgi apparatus; GO:0005829 cytosol; GO:0005886 plasma membrane; GO:0012505 endomembrane system; GO:0016020 membrane; GO:0019898 extrinsic component of membrane; GO:0043226 organelle; GO:0043227 membrane-bounded organelle; GO:0043229 intracellular organelle; GO:0043231 intracellular membrane-bounded organelle; GO:0071944 …	GO:0003824 catalytic activity; GO:0004379 glycylpeptide N-tetradecanoyltransferase activity; GO:0016410 N-acyltransferase activity; GO:0016740 transferase activity; GO:0016746 transferase activity, transferring acyl groups; GO:0016747 transferase activity, transferring acyl groups other than amino-acyl groups; GO:0019107 myristoyltransferase activity;	PF01233; PF02799	Myristoyl-CoA:protein N-myristoyltransferase, N-terminal domain; Myristoyl-CoA:protein N-myristoyltransferase, C-terminal domain	I	KOG2779	N-myristoyl transferase	nucleus
O88703	472	K	1000	0.001	Up	Potassium/sodium hyperpolarization-activated cyclic nucleotide-gated channel 2 OS=Mus musculus OX=10090 GN=Hcn2 PE=1 SV=1	Hcn2	1	0.000115949	94.804	3	QK(1)IHDYYEHR	3.1737		1.675	0.99				K04955	HCN2; hyperpolarization activated cyclic nucleotide-gated potassium channel 2	mmu04024 cAMP signaling pathway; mmu04929 GnRH secretion	GO:0006810 transport; GO:0006811 ion transport; GO:0006812 cation transport; GO:0006813 potassium ion transport; GO:0006814 sodium ion transport; GO:0006950 response to stress; GO:0006952 defense response; GO:0006954 inflammatory response; GO:0007275 multicellular organism development; GO:0007399 nervous system development; GO:0007417 central nervous system development; GO:0007420 brain developme…	GO:0005622 intracellular; GO:0005623 cell; GO:0005737 cytoplasm; GO:0005886 plasma membrane; GO:0005887 integral component of plasma membrane; GO:0008076 voltage-gated potassium channel complex; GO:0016020 membrane; GO:0016021 integral component of membrane; GO:0030424 axon; GO:0030425 dendrite; GO:0031224 intrinsic component of membrane; GO:0031226 intrinsic component of plasma membrane; GO:0031…	GO:0005198 structural molecule activity; GO:0005215 transporter activity; GO:0005216 ion channel activity; GO:0005217 intracellular ligand-gated ion channel activity; GO:0005221 intracellular cyclic nucleotide activated cation channel activity; GO:0005222 intracellular cAMP-activated cation channel activity; GO:0005244 voltage-gated ion channel activity; GO:0005248 voltage-gated sodium channel ac…	PF00027	Cyclic nucleotide-binding domain	P	KOG0498	K+-channel ERG and related proteins, contain PAS/PAC sensor domain	plasma membrane
O88737	2986	K	0.582	0.040897	Down	Protein bassoon OS=Mus musculus OX=10090 GN=Bsn PE=1 SV=4	Bsn	1	2.7581e-05	132.44	2	LK(1)YLELGITQR	0.056014	0.483	0.759	0.772	1.052	1.404	1.006				GO:0006810 transport; GO:0006928 movement of cell or subcellular component; GO:0006996 organelle organization; GO:0007010 cytoskeleton organization; GO:0007017 microtubule-based process; GO:0007018 microtubule-based movement; GO:0007154 cell communication; GO:0007165 signal transduction; GO:0007267 cell-cell signaling; GO:0007268 chemical synaptic transmission; GO:0008088 axo-dendritic transport;…	GO:0005622 intracellular; GO:0005623 cell; GO:0005634 nucleus; GO:0005737 cytoplasm; GO:0005794 Golgi apparatus; GO:0005802 trans-Golgi network; GO:0005856 cytoskeleton; GO:0005938 cell cortex; GO:0009986 cell surface; GO:0012505 endomembrane system; GO:0014069 postsynaptic density; GO:0016020 membrane; GO:0019898 extrinsic component of membrane; GO:0030424 axon; GO:0030425 dendrite; GO:0030863 c…	GO:0001221 transcription cofactor binding; GO:0001222 transcription corepressor binding; GO:0005198 structural molecule activity; GO:0005488 binding; GO:0005515 protein binding; GO:0008134 transcription factor binding; GO:0045503 dynein light chain binding; GO:0098882 structural constituent of presynaptic active zone; GO:0098918 structural constituent of synapse; GO:0099181 structural constituent…	PF05715	Piccolo Zn-finger	Z	KOG2060	Rab3 effector RIM1 and related proteins, contain PDZ and C2 domains	nucleus
O88998	135	K	0.001	0.001	Down	Noelin OS=Mus musculus OX=10090 GN=Olfm1 PE=1 SV=1	Olfm1	1	0.00969181	72.492	2	GLETK(1)FK	8.2387				0.68	1.239					GO:0001558 regulation of cell growth; GO:0001837 epithelial to mesenchymal transition; GO:0003007 heart morphogenesis; GO:0003170 heart valve development; GO:0003171 atrioventricular valve development; GO:0003179 heart valve morphogenesis; GO:0003181 atrioventricular valve morphogenesis; GO:0003188 heart valve formation; GO:0003190 atrioventricular valve formation; GO:0007154 cell communication; …	GO:0005576 extracellular region; GO:0005615 extracellular space; GO:0005622 intracellular; GO:0005623 cell; GO:0005737 cytoplasm; GO:0005783 endoplasmic reticulum; GO:0005886 plasma membrane; GO:0005887 integral component of plasma membrane; GO:0008328 ionotropic glutamate receptor complex; GO:0012505 endomembrane system; GO:0016020 membrane; GO:0016021 integral component of membrane; GO:0030424 …	GO:0001540 amyloid-beta binding; GO:0005488 binding; GO:0033218 amide binding; GO:0042277 peptide binding;			W	KOG3545	Olfactomedin and related extracellular matrix glycoproteins	mitochondria
P03921	540	K	0.001	0.001	Down	NADH-ubiquinone oxidoreductase chain 5 OS=Mus musculus OX=10090 GN=Mtnd5 PE=1 SV=3	Mtnd5	1	0.00357749	54.27	2	ITPMK(1)SLNLSLK	4.4045				1.62	0.906		K03883	ND5; NADH-ubiquinone oxidoreductase chain 5 [EC:7.1.1.2]	mmu05020 Prion disease; mmu00190 Oxidative phosphorylation; mmu04714 Thermogenesis; mmu05016 Huntington disease; mmu01100 Metabolic pathways; mmu05208 Chemical carcinogenesis - reactive oxygen species; mmu04723 Retrograde endocannabinoid signaling; mmu05014 Amyotrophic lateral sclerosis; mmu05415 Diabetic cardiomyopathy; mmu05010 Alzheimer disease; mmu05022 Pathways of neurodegeneration - multipl…	GO:0000302 response to reactive oxygen species; GO:0001666 response to hypoxia; GO:0006091 generation of precursor metabolites and energy; GO:0006119 oxidative phosphorylation; GO:0006120 mitochondrial electron transport, NADH to ubiquinone; GO:0006139 nucleobase-containing compound metabolic process; GO:0006163 purine nucleotide metabolic process; GO:0006725 cellular aromatic compound metabolic …	GO:0005622 intracellular; GO:0005623 cell; GO:0005737 cytoplasm; GO:0005739 mitochondrion; GO:0005740 mitochondrial envelope; GO:0005743 mitochondrial inner membrane; GO:0005746 mitochondrial respirasome; GO:0005747 mitochondrial respiratory chain complex I; GO:0016020 membrane; GO:0019866 organelle inner membrane; GO:0030964 NADH dehydrogenase complex; GO:0031090 organelle membrane; GO:0031966 m…	GO:0003824 catalytic activity; GO:0003954 NADH dehydrogenase activity; GO:0008137 NADH dehydrogenase (ubiquinone) activity; GO:0016491 oxidoreductase activity; GO:0016651 oxidoreductase activity, acting on NAD(P)H; GO:0016655 oxidoreductase activity, acting on NAD(P)H, quinone or similar compound as acceptor; GO:0050136 NADH dehydrogenase (quinone) activity;			C	KOG4668	NADH dehydrogenase subunits 2, 5, and related proteins	plasma membrane
P08414	99	K	0.001	0.001	Down	Calcium/calmodulin-dependent protein kinase type IV OS=Mus musculus OX=10090 GN=Camk4 PE=1 SV=2	Camk4	1	0.00120915	81.099	2	LSHPNIIK(1)LK	4.3488				0.926		1.533	K05869	CAMK4; calcium/calmodulin-dependent protein kinase IV [EC:2.7.11.17]	mmu04725 Cholinergic synapse; mmu04720 Long-term potentiation; mmu05031 Amphetamine addiction; mmu04371 Apelin signaling pathway; mmu04024 cAMP signaling pathway; mmu04921 Oxytocin signaling pathway; mmu04020 Calcium signaling pathway; mmu04380 Osteoclast differentiation; mmu04722 Neurotrophin signaling pathway; mmu05214 Glioma; mmu04211 Longevity regulating pathway; mmu05034 Alcoholism; mmu04925…	GO:0001773 myeloid dendritic cell activation; GO:0001775 cell activation; GO:0002274 myeloid leukocyte activation; GO:0002376 immune system process; GO:0002520 immune system development; GO:0002521 leukocyte differentiation; GO:0002573 myeloid leukocyte differentiation; GO:0003008 system process; GO:0006355 regulation of transcription, DNA-templated; GO:0006464 cellular protein modification proce…	GO:0001650 fibrillar center; GO:0005622 intracellular; GO:0005623 cell; GO:0005634 nucleus; GO:0005654 nucleoplasm; GO:0005730 nucleolus; GO:0005737 cytoplasm; GO:0005829 cytosol; GO:0031974 membrane-enclosed lumen; GO:0031981 nuclear lumen; GO:0043226 organelle; GO:0043227 membrane-bounded organelle; GO:0043228 non-membrane-bounded organelle; GO:0043229 intracellular organelle; GO:0043231 intrac…	GO:0003824 catalytic activity; GO:0004672 protein kinase activity; GO:0004674 protein serine/threonine kinase activity; GO:0004683 calmodulin-dependent protein kinase activity; GO:0005488 binding; GO:0005515 protein binding; GO:0005516 calmodulin binding; GO:0009931 calcium-dependent protein serine/threonine kinase activity; GO:0010857 calcium-dependent protein kinase activity; GO:0016301 kinase …	PF00069	Protein kinase domain	T	KOG0032	Ca2+/calmodulin-dependent protein kinase, EF-Hand protein superfamily	nucleus
P09411	146	K	1000	0.001	Up	Phosphoglycerate kinase 1 OS=Mus musculus OX=10090 GN=Pgk1 PE=1 SV=4	Pgk1	1	0.00747674	54.584	2	AEPAK(1)IDAFR	4.4152	0.617		0.876				K00927	PGK; phosphoglycerate kinase [EC:2.7.2.3]	mmu01230 Biosynthesis of amino acids; mmu01200 Carbon metabolism; mmu01100 Metabolic pathways; mmu00010 Glycolysis / Gluconeogenesis; mmu04066 HIF-1 signaling pathway	GO:0001666 response to hypoxia; GO:0005975 carbohydrate metabolic process; GO:0005996 monosaccharide metabolic process; GO:0006006 glucose metabolic process; GO:0006007 glucose catabolic process; GO:0006082 organic acid metabolic process; GO:0006090 pyruvate metabolic process; GO:0006091 generation of precursor metabolites and energy; GO:0006094 gluconeogenesis; GO:0006096 glycolytic process; GO:…	GO:0005576 extracellular region; GO:0005615 extracellular space; GO:0005622 intracellular; GO:0005623 cell; GO:0005737 cytoplasm; GO:0005829 cytosol; GO:0016020 membrane; GO:0045121 membrane raft; GO:0098589 membrane region; GO:0098805 whole membrane; GO:0098857 membrane microdomain;	GO:0000166 nucleotide binding; GO:0003824 catalytic activity; GO:0004618 phosphoglycerate kinase activity; GO:0005488 binding; GO:0005524 ATP binding; GO:0008144 drug binding; GO:0015036 disulfide oxidoreductase activity; GO:0016301 kinase activity; GO:0016491 oxidoreductase activity; GO:0016651 oxidoreductase activity, acting on NAD(P)H; GO:0016667 oxidoreductase activity, acting on a sulfur gro…	PF00162	Phosphoglycerate kinase	F	KOG1367	3-phosphoglycerate kinase	cytoplasm
P10639	96	K	0.001	0.001	Down	Thioredoxin OS=Mus musculus OX=10090 GN=Txn PE=1 SV=3	Txn	1	2.73061e-05	107.08	2	EK(1)LEASITEYA	1.4624				0.594	1.03		K03671	trxA; thioredoxin 1	mmu05418 Fluid shear stress and atherosclerosis; mmu04621 NOD-like receptor signaling pathway; mmu05132 Salmonella infection; mmu05012 Parkinson disease	GO:0000122 negative regulation of transcription by RNA polymerase II; GO:0001101 response to acid chemical; GO:0001678 cellular glucose homeostasis; GO:0001932 regulation of protein phosphorylation; GO:0001934 positive regulation of protein phosphorylation; GO:0006355 regulation of transcription, DNA-templated; GO:0006357 regulation of transcription by RNA polymerase II; GO:0006950 response to st…	GO:0005622 intracellular; GO:0005623 cell; GO:0005634 nucleus; GO:0005737 cytoplasm; GO:0005829 cytosol; GO:0030424 axon; GO:0030425 dendrite; GO:0036477 somatodendritic compartment; GO:0042995 cell projection; GO:0043005 neuron projection; GO:0043025 neuronal cell body; GO:0043226 organelle; GO:0043227 membrane-bounded organelle; GO:0043229 intracellular organelle; GO:0043231 intracellular membr…	GO:0003824 catalytic activity; GO:0004791 thioredoxin-disulfide reductase activity; GO:0005488 binding; GO:0005515 protein binding; GO:0015035 protein disulfide oxidoreductase activity; GO:0015036 disulfide oxidoreductase activity; GO:0015037 peptide disulfide oxidoreductase activity; GO:0016209 antioxidant activity; GO:0016491 oxidoreductase activity; GO:0016651 oxidoreductase activity, acting o…	PF00085	Thioredoxin	O	KOG0907	Thioredoxin	extracellular
P11499	577	K	0.001	0.001	Down	Heat shock protein HSP 90-beta OS=Mus musculus OX=10090 GN=Hsp90ab1 PE=1 SV=3	Hsp90ab1	0.999035	0.0189773	61.577	2	K(0.001)VEK(0.999)VTISNR	7.7628				0.852	0.877	0.849	K04079	HSP90A; molecular chaperone HtpG	mmu04914 Progesterone-mediated oocyte maturation; mmu04612 Antigen processing and presentation; mmu05418 Fluid shear stress and atherosclerosis; mmu04621 NOD-like receptor signaling pathway; mmu05417 Lipid and atherosclerosis; mmu04657 IL-17 signaling pathway; mmu05132 Salmonella infection; mmu04659 Th17 cell differentiation; mmu05207 Chemical carcinogenesis - receptor activation; mmu04217 Necrop…				PF02518	Histidine kinase-, DNA gyrase B-, and HSP90-like ATPase	O	KOG0019	Molecular chaperone (HSP90 family)	cytoplasm
P12023	687	K	2.918	0.015746	Up	Amyloid-beta A4 protein OS=Mus musculus OX=10090 GN=App PE=1 SV=3	App	1	5.67582e-06	97.594	3	HQK(1)LVFFAEDVGSNK	1.4723	1.109	2.53	1.888	0.58	0.733	0.581	K04520	APP; amyloid beta A4 protein	mmu05022 Pathways of neurodegeneration - multiple diseases; mmu04726 Serotonergic synapse; mmu05010 Alzheimer disease	GO:0000003 reproduction; GO:0000122 negative regulation of transcription by RNA polymerase II; GO:0000185 activation of MAPKKK activity; GO:0000187 activation of MAPK activity; GO:0000902 cell morphogenesis; GO:0000904 cell morphogenesis involved in differentiation; GO:0001505 regulation of neurotransmitter levels; GO:0001774 microglial cell activation; GO:0001775 cell activation; GO:0001816 cyto…	GO:0000139 Golgi membrane; GO:0005576 extracellular region; GO:0005615 extracellular space; GO:0005622 intracellular; GO:0005623 cell; GO:0005634 nucleus; GO:0005635 nuclear envelope; GO:0005641 nuclear envelope lumen; GO:0005737 cytoplasm; GO:0005768 endosome; GO:0005769 early endosome; GO:0005783 endoplasmic reticulum; GO:0005788 endoplasmic reticulum lumen; GO:0005791 rough endoplasmic reticul…	GO:0001664 G protein-coupled receptor binding; GO:0003676 nucleic acid binding; GO:0003677 DNA binding; GO:0004857 enzyme inhibitor activity; GO:0004866 endopeptidase inhibitor activity; GO:0004867 serine-type endopeptidase inhibitor activity; GO:0005102 signaling receptor binding; GO:0005109 frizzled binding; GO:0005158 insulin receptor binding; GO:0005178 integrin binding; GO:0005488 binding; G…	PF02177; PF12924; PF00014; PF12925	Amyloid A4 N-terminal heparin-binding; Copper-binding of amyloid precursor, CuBD; Kunitz/Bovine pancreatic trypsin inhibitor domain; E2 domain of amyloid precursor protein	T	KOG4295	Serine proteinase inhibitor (KU family)	peroxisome
P16054	534	K	0.001	0.001	Down	Protein kinase C epsilon type OS=Mus musculus OX=10090 GN=Prkce PE=1 SV=1	Prkce	1	1.84953e-08	161.23	3	DLK(1)LDNILLDAEGHCK	0.90568				1.046	1.145	0.685	K18050	PRKCE; novel protein kinase C epsilon type [EC:2.7.11.13]	mmu05206 MicroRNAs in cancer; mmu04371 Apelin signaling pathway; mmu04666 Fc gamma R-mediated phagocytosis; mmu04931 Insulin resistance; mmu04270 Vascular smooth muscle contraction; mmu04933 AGE-RAGE signaling pathway in diabetic complications; mmu04071 Sphingolipid signaling pathway; mmu04750 Inflammatory mediator regulation of TRP channels; mmu04930 Type II diabetes mellitus; mmu04022 cGMP-PKG …	GO:0001101 response to acid chemical; GO:0001666 response to hypoxia; GO:0001775 cell activation; GO:0001932 regulation of protein phosphorylation; GO:0001934 positive regulation of protein phosphorylation; GO:0002218 activation of innate immune response; GO:0002221 pattern recognition receptor signaling pathway; GO:0002224 toll-like receptor signaling pathway; GO:0002237 response to molecule of …	GO:0000139 Golgi membrane; GO:0005622 intracellular; GO:0005623 cell; GO:0005634 nucleus; GO:0005737 cytoplasm; GO:0005739 mitochondrion; GO:0005783 endoplasmic reticulum; GO:0005794 Golgi apparatus; GO:0005829 cytosol; GO:0005886 plasma membrane; GO:0012505 endomembrane system; GO:0016020 membrane; GO:0031090 organelle membrane; GO:0031984 organelle subcompartment; GO:0043226 organelle; GO:00432…	GO:0003779 actin binding; GO:0003785 actin monomer binding; GO:0003824 catalytic activity; GO:0004672 protein kinase activity; GO:0004674 protein serine/threonine kinase activity; GO:0004697 protein kinase C activity; GO:0004699 calcium-independent protein kinase C activity; GO:0005102 signaling receptor binding; GO:0005488 binding; GO:0005515 protein binding; GO:0008047 enzyme activator activity…	PF00168; PF00130; PF00069	C2 domain; Phorbol esters/diacylglycerol binding domain (C1 domain); Protein kinase domain	T	KOG0694	Serine/threonine protein kinase	cytoplasm
P16054	547	K	0.001	0.001	Down	Protein kinase C epsilon type OS=Mus musculus OX=10090 GN=Prkce PE=1 SV=1	Prkce	1	3.69013e-17	103.63	3	LDNILLDAEGHCK(1)LADFGMCK	1.7019				0.754	0.691		K18050	PRKCE; novel protein kinase C epsilon type [EC:2.7.11.13]	mmu05206 MicroRNAs in cancer; mmu04371 Apelin signaling pathway; mmu04666 Fc gamma R-mediated phagocytosis; mmu04931 Insulin resistance; mmu04270 Vascular smooth muscle contraction; mmu04933 AGE-RAGE signaling pathway in diabetic complications; mmu04071 Sphingolipid signaling pathway; mmu04750 Inflammatory mediator regulation of TRP channels; mmu04930 Type II diabetes mellitus; mmu04022 cGMP-PKG …	GO:0001101 response to acid chemical; GO:0001666 response to hypoxia; GO:0001775 cell activation; GO:0001932 regulation of protein phosphorylation; GO:0001934 positive regulation of protein phosphorylation; GO:0002218 activation of innate immune response; GO:0002221 pattern recognition receptor signaling pathway; GO:0002224 toll-like receptor signaling pathway; GO:0002237 response to molecule of …	GO:0000139 Golgi membrane; GO:0005622 intracellular; GO:0005623 cell; GO:0005634 nucleus; GO:0005737 cytoplasm; GO:0005739 mitochondrion; GO:0005783 endoplasmic reticulum; GO:0005794 Golgi apparatus; GO:0005829 cytosol; GO:0005886 plasma membrane; GO:0012505 endomembrane system; GO:0016020 membrane; GO:0031090 organelle membrane; GO:0031984 organelle subcompartment; GO:0043226 organelle; GO:00432…	GO:0003779 actin binding; GO:0003785 actin monomer binding; GO:0003824 catalytic activity; GO:0004672 protein kinase activity; GO:0004674 protein serine/threonine kinase activity; GO:0004697 protein kinase C activity; GO:0004699 calcium-independent protein kinase C activity; GO:0005102 signaling receptor binding; GO:0005488 binding; GO:0005515 protein binding; GO:0008047 enzyme activator activity…	PF00168; PF00130; PF00069	C2 domain; Phorbol esters/diacylglycerol binding domain (C1 domain); Protein kinase domain	T	KOG0694	Serine/threonine protein kinase	cytoplasm
P16546	1699	K	0.65	0.0328131	Down	Spectrin alpha chain, non-erythrocytic 1 OS=Mus musculus OX=10090 GN=Sptan1 PE=1 SV=4	Sptan1	1	2.23016e-09	144.09	3	K(1)HQLLEADISAHEDR	6.081	0.543	0.819	0.748	1.214	1.006	1.027	K06114	SPTA; spectrin alpha	mmu04210 Apoptosis	GO:0006996 organelle organization; GO:0007010 cytoskeleton organization; GO:0009987 cellular process; GO:0016043 cellular component organization; GO:0030029 actin filament-based process; GO:0030036 actin cytoskeleton organization; GO:0031532 actin cytoskeleton reorganization; GO:0071840 cellular component organization or biogenesis;	GO:0005622 intracellular; GO:0005623 cell; GO:0005737 cytoplasm; GO:0005829 cytosol; GO:0005856 cytoskeleton; GO:0005886 plasma membrane; GO:0005911 cell-cell junction; GO:0005912 adherens junction; GO:0005916 fascia adherens; GO:0005938 cell cortex; GO:0008091 spectrin; GO:0014704 intercalated disc; GO:0015629 actin cytoskeleton; GO:0015630 microtubule cytoskeleton; GO:0016020 membrane; GO:00163…	GO:0000149 SNARE binding; GO:0005488 binding; GO:0005515 protein binding; GO:0008092 cytoskeletal protein binding; GO:0019905 syntaxin binding; GO:0030507 spectrin binding; GO:0044877 protein-containing complex binding; GO:0046982 protein heterodimerization activity; GO:0046983 protein dimerization activity; GO:0047485 protein N-terminus binding;	PF00435; PF00018; PF13499; PF08726	Spectrin repeat; SH3 domain; EF-hand domain pair; Ca2+ insensitive EF hand	Z	KOG0040	Ca2+-binding actin-bundling protein (spectrin), alpha chain (EF-Hand protein superfamily)	nucleus
P16546	63	K	0.001	0.001	Down	Spectrin alpha chain, non-erythrocytic 1 OS=Mus musculus OX=10090 GN=Sptan1 PE=1 SV=4	Sptan1	1	5.32567e-26	100.36	2	WIQEK(1)LQVASDENYK	1.4484				0.663	0.691		K06114	SPTA; spectrin alpha	mmu04210 Apoptosis	GO:0006996 organelle organization; GO:0007010 cytoskeleton organization; GO:0009987 cellular process; GO:0016043 cellular component organization; GO:0030029 actin filament-based process; GO:0030036 actin cytoskeleton organization; GO:0031532 actin cytoskeleton reorganization; GO:0071840 cellular component organization or biogenesis;	GO:0005622 intracellular; GO:0005623 cell; GO:0005737 cytoplasm; GO:0005829 cytosol; GO:0005856 cytoskeleton; GO:0005886 plasma membrane; GO:0005911 cell-cell junction; GO:0005912 adherens junction; GO:0005916 fascia adherens; GO:0005938 cell cortex; GO:0008091 spectrin; GO:0014704 intercalated disc; GO:0015629 actin cytoskeleton; GO:0015630 microtubule cytoskeleton; GO:0016020 membrane; GO:00163…	GO:0000149 SNARE binding; GO:0005488 binding; GO:0005515 protein binding; GO:0008092 cytoskeletal protein binding; GO:0019905 syntaxin binding; GO:0030507 spectrin binding; GO:0044877 protein-containing complex binding; GO:0046982 protein heterodimerization activity; GO:0046983 protein dimerization activity; GO:0047485 protein N-terminus binding;	PF00435; PF00018; PF13499; PF08726	Spectrin repeat; SH3 domain; EF-hand domain pair; Ca2+ insensitive EF hand	Z	KOG0040	Ca2+-binding actin-bundling protein (spectrin), alpha chain (EF-Hand protein superfamily)	nucleus
P18242	351	K	0.001	0.001	Down	Cathepsin D OS=Mus musculus OX=10090 GN=Ctsd PE=1 SV=1	Ctsd	1	0.000637372	86.838	2	NYELHPDK(1)YILK	1.8435					0.756	0.786	K01379	CTSD; cathepsin D [EC:3.4.23.5]	mmu04210 Apoptosis; mmu04142 Lysosome; mmu04140 Autophagy - animal; mmu04071 Sphingolipid signaling pathway; mmu04915 Estrogen signaling pathway; mmu05152 Tuberculosis; mmu05415 Diabetic cardiomyopathy	GO:0000045 autophagosome assembly; GO:0006508 proteolysis; GO:0006807 nitrogen compound metabolic process; GO:0006914 autophagy; GO:0006996 organelle organization; GO:0007033 vacuole organization; GO:0008152 metabolic process; GO:0009056 catabolic process; GO:0009057 macromolecule catabolic process; GO:0009605 response to external stimulus; GO:0009987 cellular process; GO:0009991 response to extr…	GO:0000323 lytic vacuole; GO:0005576 extracellular region; GO:0005615 extracellular space; GO:0005622 intracellular; GO:0005623 cell; GO:0005737 cytoplasm; GO:0005764 lysosome; GO:0005773 vacuole; GO:0016020 membrane; GO:0043226 organelle; GO:0043227 membrane-bounded organelle; GO:0043229 intracellular organelle; GO:0043231 intracellular membrane-bounded organelle; GO:0045121 membrane raft; GO:00…	GO:0003824 catalytic activity; GO:0004175 endopeptidase activity; GO:0004190 aspartic-type endopeptidase activity; GO:0005488 binding; GO:0008233 peptidase activity; GO:0016787 hydrolase activity; GO:0033218 amide binding; GO:0042277 peptide binding; GO:0070001 aspartic-type peptidase activity; GO:0070011 peptidase activity, acting on L-amino acid peptides; GO:0140096 catalytic activity, acting o…			O	KOG1339	Aspartyl protease	extracellular
P21619	268	K	0.001	0.001	Down	Lamin-B2 OS=Mus musculus OX=10090 GN=Lmnb2 PE=1 SV=2	Lmnb2	1	7.70241e-05	82.437	2	LDNAK(1)LLSDQNDK	12.693				1.351		0.377	K07611	LMNB; lamin B	mmu04210 Apoptosis		GO:0005622 intracellular; GO:0005623 cell; GO:0005634 nucleus; GO:0005635 nuclear envelope; GO:0005637 nuclear inner membrane; GO:0005638 lamin filament; GO:0005652 nuclear lamina; GO:0005856 cytoskeleton; GO:0005882 intermediate filament; GO:0012505 endomembrane system; GO:0016020 membrane; GO:0019866 organelle inner membrane; GO:0031090 organelle membrane; GO:0031965 nuclear membrane; GO:003196…		PF00932	Lamin Tail Domain	DY	KOG0977	Nuclear envelope protein lamin, intermediate filament superfamily	nucleus
P22892	797	K	0.001	0.001	Down	AP-1 complex subunit gamma-1 OS=Mus musculus OX=10090 GN=Ap1g1 PE=1 SV=3	Ap1g1	1	0.00123325	97.033	2	IK(1)LTYNHK	5.6863				0.834	1.069		K12391	AP1G1; AP-1 complex subunit gamma-1	mmu04142 Lysosome; mmu05170 Human immunodeficiency virus 1 infection	GO:0000226 microtubule cytoskeleton organization; GO:0001910 regulation of leukocyte mediated cytotoxicity; GO:0001912 positive regulation of leukocyte mediated cytotoxicity; GO:0002376 immune system process; GO:0002478 antigen processing and presentation of exogenous peptide antigen; GO:0002495 antigen processing and presentation of peptide antigen via MHC class II; GO:0002504 antigen processing…	GO:0000139 Golgi membrane; GO:0000323 lytic vacuole; GO:0005622 intracellular; GO:0005623 cell; GO:0005737 cytoplasm; GO:0005764 lysosome; GO:0005765 lysosomal membrane; GO:0005768 endosome; GO:0005773 vacuole; GO:0005774 vacuolar membrane; GO:0005794 Golgi apparatus; GO:0005802 trans-Golgi network; GO:0005829 cytosol; GO:0005856 cytoskeleton; GO:0012505 endomembrane system; GO:0012506 vesicle me…	GO:0005215 transporter activity; GO:0005488 binding; GO:0005515 protein binding; GO:0005518 collagen binding; GO:0008022 protein C-terminus binding; GO:0008092 cytoskeletal protein binding; GO:0017016 Ras GTPase binding; GO:0017137 Rab GTPase binding; GO:0019894 kinesin binding; GO:0019899 enzyme binding; GO:0030742 GTP-dependent protein binding; GO:0031267 small GTPase binding; GO:0044877 protei…	PF02883	Adaptin C-terminal domain	U	KOG1062	Vesicle coat complex AP-1, gamma subunit	mitochondria
P25976	71	K	2.032	0.0432822	Up	Nucleolar transcription factor 1 OS=Mus musculus OX=10090 GN=Ubtf PE=1 SV=1	Ubtf	1	0.000375659	85.821	2	LK(1)WVEISNEVR	-0.56489		0.987	1.203	0.7	0.407	0.51	K09273			GO:0000183 rDNA heterochromatin assembly; GO:0001188 RNA polymerase I preinitiation complex assembly; GO:0006139 nucleobase-containing compound metabolic process; GO:0006325 chromatin organization; GO:0006342 chromatin silencing; GO:0006351 transcription, DNA-templated; GO:0006352 DNA-templated transcription, initiation; GO:0006353 DNA-templated transcription, termination; GO:0006354 DNA-template…	GO:0001650 fibrillar center; GO:0005622 intracellular; GO:0005623 cell; GO:0005634 nucleus; GO:0005654 nucleoplasm; GO:0005730 nucleolus; GO:0031974 membrane-enclosed lumen; GO:0031981 nuclear lumen; GO:0043226 organelle; GO:0043227 membrane-bounded organelle; GO:0043228 non-membrane-bounded organelle; GO:0043229 intracellular organelle; GO:0043231 intracellular membrane-bounded organelle; GO:004…	GO:0000976 transcription regulatory region sequence-specific DNA binding; GO:0000981 DNA-binding transcription factor activity, RNA polymerase II-specific; GO:0000987 cis-regulatory region sequence-specific DNA binding; GO:0001046 core promoter sequence-specific DNA binding; GO:0001067 regulatory region nucleic acid binding; GO:0001163 RNA polymerase I transcription regulatory region sequence-spe…	PF00505; PF09011	HMG (high mobility group) box; Domain of unknown function (DUF1898)	K	KOG0381	HMG box-containing protein	nucleus
P26443	352	K	0.001	0.001	Down	Glutamate dehydrogenase 1, mitochondrial OS=Mus musculus OX=10090 GN=Glud1 PE=1 SV=1	Glud1	1	4.15724e-05	72.327	3	ELEDFK(1)LQHGSILGFPK	1.1906				0.984	0.712	0.468	K00261	GLUD1_2; glutamate dehydrogenase (NAD(P)+) [EC:1.4.1.3]	mmu01200 Carbon metabolism; mmu00250 Alanine, aspartate and glutamate metabolism; mmu01100 Metabolic pathways; mmu04964 Proximal tubule bicarbonate reclamation; mmu00910 Nitrogen metabolism; mmu04217 Necroptosis; mmu00220 Arginine biosynthesis; mmu00471 D-Glutamine and D-glutamate metabolism	GO:0002791 regulation of peptide secretion; GO:0002793 positive regulation of peptide secretion; GO:0003008 system process; GO:0006082 organic acid metabolic process; GO:0006520 cellular amino acid metabolic process; GO:0006536 glutamate metabolic process; GO:0006537 glutamate biosynthetic process; GO:0006538 glutamate catabolic process; GO:0006541 glutamine metabolic process; GO:0006807 nitrogen…	GO:0005622 intracellular; GO:0005623 cell; GO:0005737 cytoplasm; GO:0005739 mitochondrion; GO:0005759 mitochondrial matrix; GO:0031974 membrane-enclosed lumen; GO:0043226 organelle; GO:0043227 membrane-bounded organelle; GO:0043229 intracellular organelle; GO:0043231 intracellular membrane-bounded organelle; GO:0043233 organelle lumen; GO:0070013 intracellular organelle lumen;	GO:0000166 nucleotide binding; GO:0001882 nucleoside binding; GO:0001883 purine nucleoside binding; GO:0003824 catalytic activity; GO:0004352 glutamate dehydrogenase (NAD+) activity; GO:0004353 glutamate dehydrogenase [NAD(P)+] activity; GO:0005488 binding; GO:0005515 protein binding; GO:0005525 GTP binding; GO:0016491 oxidoreductase activity; GO:0016597 amino acid binding; GO:0016638 oxidoreduct…	PF02812; PF00208	Glu/Leu/Phe/Val dehydrogenase, dimerisation domain; Glutamate/Leucine/Phenylalanine/Valine dehydrogenase	E	KOG2250	Glutamate/leucine/phenylalanine/valine dehydrogenases	mitochondria
P26443	90	K	0.001	0.001	Down	Glutamate dehydrogenase 1, mitochondrial OS=Mus musculus OX=10090 GN=Glud1 PE=1 SV=1	Glud1	1	0.00172269	74.269	2	LVEDLK(1)TR	5.0479				0.496	0.56		K00261	GLUD1_2; glutamate dehydrogenase (NAD(P)+) [EC:1.4.1.3]	mmu01200 Carbon metabolism; mmu00250 Alanine, aspartate and glutamate metabolism; mmu01100 Metabolic pathways; mmu04964 Proximal tubule bicarbonate reclamation; mmu00910 Nitrogen metabolism; mmu04217 Necroptosis; mmu00220 Arginine biosynthesis; mmu00471 D-Glutamine and D-glutamate metabolism	GO:0002791 regulation of peptide secretion; GO:0002793 positive regulation of peptide secretion; GO:0003008 system process; GO:0006082 organic acid metabolic process; GO:0006520 cellular amino acid metabolic process; GO:0006536 glutamate metabolic process; GO:0006537 glutamate biosynthetic process; GO:0006538 glutamate catabolic process; GO:0006541 glutamine metabolic process; GO:0006807 nitrogen…	GO:0005622 intracellular; GO:0005623 cell; GO:0005737 cytoplasm; GO:0005739 mitochondrion; GO:0005759 mitochondrial matrix; GO:0031974 membrane-enclosed lumen; GO:0043226 organelle; GO:0043227 membrane-bounded organelle; GO:0043229 intracellular organelle; GO:0043231 intracellular membrane-bounded organelle; GO:0043233 organelle lumen; GO:0070013 intracellular organelle lumen;	GO:0000166 nucleotide binding; GO:0001882 nucleoside binding; GO:0001883 purine nucleoside binding; GO:0003824 catalytic activity; GO:0004352 glutamate dehydrogenase (NAD+) activity; GO:0004353 glutamate dehydrogenase [NAD(P)+] activity; GO:0005488 binding; GO:0005515 protein binding; GO:0005525 GTP binding; GO:0016491 oxidoreductase activity; GO:0016597 amino acid binding; GO:0016638 oxidoreduct…	PF02812; PF00208	Glu/Leu/Phe/Val dehydrogenase, dimerisation domain; Glutamate/Leucine/Phenylalanine/Valine dehydrogenase	E	KOG2250	Glutamate/leucine/phenylalanine/valine dehydrogenases	mitochondria
P28652	525	K	0.001	0.001	Down	Calcium/calmodulin-dependent protein kinase type II subunit beta OS=Mus musculus OX=10090 GN=Camk2b PE=1 SV=2	Camk2b	1	1.5924e-05	46.206	3	DGK(1)WQNVHFHCSGAPVAPLQ	0.56694				1.143		0.253	K04515	CAMK2; calcium/calmodulin-dependent protein kinase (CaM kinase) II [EC:2.7.11.17]	mmu04012 ErbB signaling pathway; mmu05417 Lipid and atherosclerosis; mmu04020 Calcium signaling pathway; mmu04916 Melanogenesis; mmu05205 Proteoglycans in cancer; mmu04740 Olfactory transduction; mmu05012 Parkinson disease; mmu04310 Wnt signaling pathway; mmu05031 Amphetamine addiction; mmu05152 Tuberculosis; mmu04911 Insulin secretion; mmu04360 Axon guidance; mmu04217 Necroptosis; mmu05022 Pathw…	GO:0000003 reproduction; GO:0000082 G1/S transition of mitotic cell cycle; GO:0000165 MAPK cascade; GO:0000278 mitotic cell cycle; GO:0000902 cell morphogenesis; GO:0001775 cell activation; GO:0002029 desensitization of G protein-coupled receptor signaling pathway; GO:0002030 inhibitory G protein-coupled receptor phosphorylation; GO:0002376 immune system process; GO:0003008 system process; GO:000…	GO:0005622 intracellular; GO:0005623 cell; GO:0005634 nucleus; GO:0005654 nucleoplasm; GO:0005737 cytoplasm; GO:0005819 spindle; GO:0005829 cytosol; GO:0005856 cytoskeleton; GO:0005886 plasma membrane; GO:0012506 vesicle membrane; GO:0014069 postsynaptic density; GO:0015630 microtubule cytoskeleton; GO:0016020 membrane; GO:0030139 endocytic vesicle; GO:0030425 dendrite; GO:0030659 cytoplasmic ves…	GO:0003824 catalytic activity; GO:0004672 protein kinase activity; GO:0004674 protein serine/threonine kinase activity; GO:0004683 calmodulin-dependent protein kinase activity; GO:0005085 guanyl-nucleotide exchange factor activity; GO:0005088 Ras guanyl-nucleotide exchange factor activity; GO:0005488 binding; GO:0005515 protein binding; GO:0005516 calmodulin binding; GO:0016301 kinase activity; G…	PF00069; PF08332	Protein kinase domain; Calcium/calmodulin dependent protein kinase II Association	T	KOG0033	Ca2+/calmodulin-dependent protein kinase, EF-Hand protein superfamily	cytoplasm
P28663	70	K	0.001	0.001	Down	Beta-soluble NSF attachment protein OS=Mus musculus OX=10090 GN=Napb PE=1 SV=2	Napb	1	4.10014e-19	160.81	3	NWSAAGNAFCQAAK(1)LHMQLQSK	0.19801				0.637	0.309					GO:0001505 regulation of neurotransmitter levels; GO:0002090 regulation of receptor internalization; GO:0006810 transport; GO:0006886 intracellular protein transport; GO:0006897 endocytosis; GO:0007154 cell communication; GO:0007267 cell-cell signaling; GO:0007268 chemical synaptic transmission; GO:0008104 protein localization; GO:0009987 cellular process; GO:0010646 regulation of cell communicat…	GO:0005622 intracellular; GO:0005623 cell; GO:0005737 cytoplasm; GO:0005773 vacuole; GO:0005774 vacuolar membrane; GO:0016020 membrane; GO:0031090 organelle membrane; GO:0031201 SNARE complex; GO:0032991 protein-containing complex; GO:0043209 myelin sheath; GO:0043226 organelle; GO:0043227 membrane-bounded organelle; GO:0043229 intracellular organelle; GO:0043231 intracellular membrane-bounded or…	GO:0000149 SNARE binding; GO:0005483 soluble NSF attachment protein activity; GO:0005488 binding; GO:0005515 protein binding; GO:0019905 syntaxin binding;			U	KOG1586	Protein required for fusion of vesicles in vesicular transport, alpha-SNAP	cytoplasm
P29341	512	K	0.459	0.00308499	Down	Polyadenylate-binding protein 1 OS=Mus musculus OX=10090 GN=Pabpc1 PE=1 SV=2	Pabpc1	1	0.000636967	92.732	2	TVPQYK(1)YAAGVR	5.4184	0.481	0.627	0.678	1.133	1.387	1.374	K13126	PABPC; polyadenylate-binding protein	mmu03015 mRNA surveillance pathway; mmu03018 RNA degradation; mmu03013 RNA transport	GO:0009892 negative regulation of metabolic process; GO:0009893 positive regulation of metabolic process; GO:0009894 regulation of catabolic process; GO:0009895 negative regulation of catabolic process; GO:0009896 positive regulation of catabolic process; GO:0009987 cellular process; GO:0010468 regulation of gene expression; GO:0010604 positive regulation of macromolecule metabolic process; GO:00…	GO:0005622 intracellular; GO:0005623 cell; GO:0005634 nucleus; GO:0005681 spliceosomal complex; GO:0005737 cytoplasm; GO:0005829 cytosol; GO:0010494 cytoplasmic stress granule; GO:0030425 dendrite; GO:0032991 protein-containing complex; GO:0035770 ribonucleoprotein granule; GO:0036464 cytoplasmic ribonucleoprotein granule; GO:0036477 somatodendritic compartment; GO:0042995 cell projection; GO:004…	GO:0003676 nucleic acid binding; GO:0003723 RNA binding; GO:0003727 single-stranded RNA binding; GO:0003729 mRNA binding; GO:0003730 mRNA 3'-UTR binding; GO:0005488 binding; GO:0005515 protein binding; GO:0008022 protein C-terminus binding; GO:0008143 poly(A) binding; GO:0008187 poly-pyrimidine tract binding; GO:0008266 poly(U) RNA binding; GO:0070717 poly-purine tract binding; GO:0097159 organic…	PF00076	RNA recognition motif. (a.k.a. RRM, RBD, or RNP domain)	A	KOG0123	Polyadenylate-binding protein (RRM superfamily)	nucleus
Q9WUA6	286	K	1000	0.001	Up	RAC-gamma serine/threonine-protein kinase OS=Mus musculus OX=10090 GN=Akt3 PE=1 SV=1	Akt3	1	0.000577072	60	2	DGHIK(1)ITDFGLCK	4.6994	0.384		0.727				K04456	AKT; RAC serine/threonine-protein kinase [EC:2.7.11.1]	mmu04920 Adipocytokine signaling pathway; mmu04371 Apelin signaling pathway; mmu04218 Cellular senescence; mmu04510 Focal adhesion; mmu05142 Chagas disease; mmu05135 Yersinia infection; mmu05213 Endometrial cancer; mmu05145 Toxoplasmosis; mmu05160 Hepatitis C; mmu05205 Proteoglycans in cancer; mmu04211 Longevity regulating pathway; mmu05215 Prostate cancer; mmu05163 Human cytomegalovirus infectio…	GO:0000002 mitochondrial genome maintenance; GO:0001894 tissue homeostasis; GO:0001936 regulation of endothelial cell proliferation; GO:0001938 positive regulation of endothelial cell proliferation; GO:0002028 regulation of sodium ion transport; GO:0006464 cellular protein modification process; GO:0006468 protein phosphorylation; GO:0006793 phosphorus metabolic process; GO:0006796 phosphate-conta…	GO:0005622 intracellular; GO:0005623 cell; GO:0005634 nucleus; GO:0005654 nucleoplasm; GO:0005737 cytoplasm; GO:0005829 cytosol; GO:0005886 plasma membrane; GO:0016020 membrane; GO:0031974 membrane-enclosed lumen; GO:0031981 nuclear lumen; GO:0043226 organelle; GO:0043227 membrane-bounded organelle; GO:0043229 intracellular organelle; GO:0043231 intracellular membrane-bounded organelle; GO:004323…	GO:0000166 nucleotide binding; GO:0003824 catalytic activity; GO:0004672 protein kinase activity; GO:0004674 protein serine/threonine kinase activity; GO:0005080 protein kinase C binding; GO:0005488 binding; GO:0005515 protein binding; GO:0005524 ATP binding; GO:0008144 drug binding; GO:0016301 kinase activity; GO:0016740 transferase activity; GO:0016772 transferase activity, transferring phospho…	PF00169; PF00069	PH domain; Protein kinase domain	T	KOG0690	Serine/threonine protein kinase	cytoplasm
P35279	15	K	0.001	0.001	Down	Ras-related protein Rab-6A OS=Mus musculus OX=10090 GN=Rab6a PE=1 SV=4	Rab6a	1	2.83974e-05	97.175	2	FK(1)LVFLGEQSVGK	3.7414				0.397	0.943		K07893			GO:0000278 mitotic cell cycle; GO:0001775 cell activation; GO:0002252 immune effector process; GO:0002263 cell activation involved in immune response; GO:0002274 myeloid leukocyte activation; GO:0002275 myeloid cell activation involved in immune response; GO:0002283 neutrophil activation involved in immune response; GO:0002366 leukocyte activation involved in immune response; GO:0002376 immune sy…	GO:0000139 Golgi membrane; GO:0005622 intracellular; GO:0005623 cell; GO:0005737 cytoplasm; GO:0005783 endoplasmic reticulum; GO:0005789 endoplasmic reticulum membrane; GO:0005794 Golgi apparatus; GO:0005802 trans-Golgi network; GO:0005813 centrosome; GO:0005815 microtubule organizing center; GO:0005829 cytosol; GO:0005856 cytoskeleton; GO:0005886 plasma membrane; GO:0012505 endomembrane system; …	GO:0000166 nucleotide binding; GO:0001671 ATPase activator activity; GO:0001882 nucleoside binding; GO:0001883 purine nucleoside binding; GO:0003824 catalytic activity; GO:0003924 GTPase activity; GO:0005488 binding; GO:0005515 protein binding; GO:0005525 GTP binding; GO:0008047 enzyme activator activity; GO:0008092 cytoskeletal protein binding; GO:0016462 pyrophosphatase activity; GO:0016787 hyd…	PF00071	Ras family	U	KOG0094	GTPase Rab6/YPT6/Ryh1, small G protein superfamily	cytoplasm
P35564	128	K	1000	0.001	Up	Calnexin OS=Mus musculus OX=10090 GN=Canx PE=1 SV=1	Canx	1	0.00853187	44.82	3	AK(1)HHAISAK	-0.77686	0.592	1.114	1.196				K08054	CANX; calnexin	mmu04918 Thyroid hormone synthesis; mmu04612 Antigen processing and presentation; mmu05166 Human T-cell leukemia virus 1 infection; mmu04141 Protein processing in endoplasmic reticulum; mmu04145 Phagosome	GO:0002376 immune system process; GO:0002474 antigen processing and presentation of peptide antigen via MHC class I; GO:0002478 antigen processing and presentation of exogenous peptide antigen; GO:0002495 antigen processing and presentation of peptide antigen via MHC class II; GO:0002504 antigen processing and presentation of peptide or polysaccharide antigen via MHC class II; GO:0002790 peptide …	GO:0005622 intracellular; GO:0005623 cell; GO:0005737 cytoplasm; GO:0005783 endoplasmic reticulum; GO:0005788 endoplasmic reticulum lumen; GO:0005789 endoplasmic reticulum membrane; GO:0005790 smooth endoplasmic reticulum; GO:0005840 ribosome; GO:0012505 endomembrane system; GO:0016020 membrane; GO:0016021 integral component of membrane; GO:0030176 integral component of endoplasmic reticulum memb…	GO:0005102 signaling receptor binding; GO:0005488 binding; GO:0005509 calcium ion binding; GO:0005515 protein binding; GO:0034185 apolipoprotein binding; GO:0035254 glutamate receptor binding; GO:0035255 ionotropic glutamate receptor binding; GO:0043167 ion binding; GO:0043169 cation binding; GO:0046872 metal ion binding; GO:0051082 unfolded protein binding;			O	KOG0675	Calnexin	endoplasmic reticulum
P35922	195	K	0.001	0.001	Down	Synaptic functional regulator FMR1 OS=Mus musculus OX=10090 GN=Fmr1 PE=1 SV=1	Fmr1	1	0.000136732	122.44	2	TK(1)LSLILR	0.41274					1.013	0.709	K15516	FMR; fragile X mental retardation protein	mmu03013 RNA transport	GO:0000003 reproduction; GO:0000381 regulation of alternative mRNA splicing, via spliceosome; GO:0001505 regulation of neurotransmitter levels; GO:0001541 ovarian follicle development; GO:0001932 regulation of protein phosphorylation; GO:0001934 positive regulation of protein phosphorylation; GO:0002090 regulation of receptor internalization; GO:0002091 negative regulation of receptor internaliza…	GO:0005622 intracellular; GO:0005623 cell; GO:0005634 nucleus; GO:0005654 nucleoplasm; GO:0005694 chromosome; GO:0005730 nucleolus; GO:0005737 cytoplasm; GO:0005783 endoplasmic reticulum; GO:0005790 smooth endoplasmic reticulum; GO:0005791 rough endoplasmic reticulum; GO:0005829 cytosol; GO:0005844 polysome; GO:0005845 mRNA cap binding complex; GO:0005886 plasma membrane; GO:0010369 chromocenter;…	GO:0000339 RNA cap binding; GO:0000340 RNA 7-methylguanosine cap binding; GO:0002151 G-quadruplex RNA binding; GO:0003676 nucleic acid binding; GO:0003682 chromatin binding; GO:0003723 RNA binding; GO:0003725 double-stranded RNA binding; GO:0003727 single-stranded RNA binding; GO:0003729 mRNA binding; GO:0003730 mRNA 3'-UTR binding; GO:0005488 binding; GO:0005515 protein binding; GO:0008017 micro…	PF05641; PF00013	Agenet domain; KH domain				cytoplasm,nucleus
P46096	272	K	0.001	0.001	Down	Synaptotagmin-1 OS=Mus musculus OX=10090 GN=Syt1 PE=1 SV=1	Syt1	1	1.48885e-23	144.2	2	EEQEK(1)LGDICFSLR	1.3915				0.645	1.262	0.033	K15290	SYT1; synaptotagmin-1	mmu04721 Synaptic vesicle cycle	GO:0001505 regulation of neurotransmitter levels; GO:0001558 regulation of cell growth; GO:0005513 detection of calcium ion; GO:0006810 transport; GO:0006836 neurotransmitter transport; GO:0006887 exocytosis; GO:0006897 endocytosis; GO:0006906 vesicle fusion; GO:0006996 organelle organization; GO:0007154 cell communication; GO:0007267 cell-cell signaling; GO:0007268 chemical synaptic transmission…	GO:0005622 intracellular; GO:0005623 cell; GO:0005737 cytoplasm; GO:0005794 Golgi apparatus; GO:0005829 cytosol; GO:0005886 plasma membrane; GO:0008021 synaptic vesicle; GO:0012505 endomembrane system; GO:0012506 vesicle membrane; GO:0016020 membrane; GO:0016021 integral component of membrane; GO:0030133 transport vesicle; GO:0030135 coated vesicle; GO:0030136 clathrin-coated vesicle; GO:0030141 …	GO:0000149 SNARE binding; GO:0001786 phosphatidylserine binding; GO:0005102 signaling receptor binding; GO:0005488 binding; GO:0005509 calcium ion binding; GO:0005515 protein binding; GO:0005516 calmodulin binding; GO:0005543 phospholipid binding; GO:0005544 calcium-dependent phospholipid binding; GO:0005546 phosphatidylinositol-4,5-bisphosphate binding; GO:0008022 protein C-terminus binding; GO:…	PF00168	C2 domain	U	KOG1028	Ca2+-dependent phospholipid-binding protein Synaptotagmin, required for synaptic vesicle and secretory granule exocytosis	peroxisome
P47708	63	K	0.001	0.001	Down	Rabphilin-3A OS=Mus musculus OX=10090 GN=Rph3a PE=1 SV=2	Rph3a	1	0.000232233	65.879	2	AEK(1)MEAMEQER	3.9212				1.018	0.754		K19938			GO:0001505 regulation of neurotransmitter levels; GO:0006810 transport; GO:0006836 neurotransmitter transport; GO:0006887 exocytosis; GO:0006906 vesicle fusion; GO:0006996 organelle organization; GO:0007154 cell communication; GO:0007267 cell-cell signaling; GO:0007268 chemical synaptic transmission; GO:0007269 neurotransmitter secretion; GO:0007275 multicellular organism development; GO:0007399 …	GO:0005622 intracellular; GO:0005623 cell; GO:0005737 cytoplasm; GO:0005829 cytosol; GO:0005886 plasma membrane; GO:0008021 synaptic vesicle; GO:0012505 endomembrane system; GO:0012506 vesicle membrane; GO:0016020 membrane; GO:0019898 extrinsic component of membrane; GO:0030133 transport vesicle; GO:0030141 secretory granule; GO:0030658 transport vesicle membrane; GO:0030659 cytoplasmic vesicle m…	GO:0000149 SNARE binding; GO:0005488 binding; GO:0005509 calcium ion binding; GO:0005515 protein binding; GO:0005543 phospholipid binding; GO:0005544 calcium-dependent phospholipid binding; GO:0005546 phosphatidylinositol-4,5-bisphosphate binding; GO:0008270 zinc ion binding; GO:0008289 lipid binding; GO:0008430 selenium binding; GO:0019905 syntaxin binding; GO:0030276 clathrin binding; GO:003509…	PF00168	C2 domain	U	KOG1013	Synaptic vesicle protein rabphilin-3A	cytoplasm
P48318	388	K	1000	0.001	Up	Glutamate decarboxylase 1 OS=Mus musculus OX=10090 GN=Gad1 PE=1 SV=2	Gad1	1	0.00389765	76.572	2	HK(1)LSGIER	3.0452	0.572	1.313					K01580	E4.1.1.15; glutamate decarboxylase [EC:4.1.1.15]	mmu00650 Butanoate metabolism; mmu00410 beta-Alanine metabolism; mmu04940 Type I diabetes mellitus; mmu04727 GABAergic synapse; mmu00430 Taurine and hypotaurine metabolism; mmu00250 Alanine, aspartate and glutamate metabolism; mmu01100 Metabolic pathways	GO:0001505 regulation of neurotransmitter levels; GO:0006082 organic acid metabolic process; GO:0006520 cellular amino acid metabolic process; GO:0006807 nitrogen compound metabolic process; GO:0007610 behavior; GO:0007626 locomotory behavior; GO:0008152 metabolic process; GO:0008652 cellular amino acid biosynthetic process; GO:0009058 biosynthetic process; GO:0009448 gamma-aminobutyric acid meta…	GO:0005622 intracellular; GO:0005623 cell; GO:0005737 cytoplasm; GO:0005938 cell cortex; GO:0030424 axon; GO:0042995 cell projection; GO:0043005 neuron projection; GO:0043679 axon terminus; GO:0044306 neuron projection terminus; GO:0045202 synapse; GO:0048786 presynaptic active zone; GO:0060077 inhibitory synapse; GO:0071944 cell periphery; GO:0098793 presynapse; GO:0099568 cytoplasmic region; GO…	GO:0003824 catalytic activity; GO:0004351 glutamate decarboxylase activity; GO:0005488 binding; GO:0005515 protein binding; GO:0008144 drug binding; GO:0016595 glutamate binding; GO:0016597 amino acid binding; GO:0016829 lyase activity; GO:0016830 carbon-carbon lyase activity; GO:0016831 carboxy-lyase activity; GO:0019842 vitamin binding; GO:0030170 pyridoxal phosphate binding; GO:0031406 carboxy…	PF00282	Pyridoxal-dependent decarboxylase conserved domain	E	KOG0629	Glutamate decarboxylase and related proteins	cytoplasm
P48318	45	K	0.001	0.001	Down	Glutamate decarboxylase 1 OS=Mus musculus OX=10090 GN=Gad1 PE=1 SV=2	Gad1	1	3.51923e-05	81.163	2	LGLK(1)ICGFLQR	4.4951				0.442	0.917		K01580	E4.1.1.15; glutamate decarboxylase [EC:4.1.1.15]	mmu00650 Butanoate metabolism; mmu00410 beta-Alanine metabolism; mmu04940 Type I diabetes mellitus; mmu04727 GABAergic synapse; mmu00430 Taurine and hypotaurine metabolism; mmu00250 Alanine, aspartate and glutamate metabolism; mmu01100 Metabolic pathways	GO:0001505 regulation of neurotransmitter levels; GO:0006082 organic acid metabolic process; GO:0006520 cellular amino acid metabolic process; GO:0006807 nitrogen compound metabolic process; GO:0007610 behavior; GO:0007626 locomotory behavior; GO:0008152 metabolic process; GO:0008652 cellular amino acid biosynthetic process; GO:0009058 biosynthetic process; GO:0009448 gamma-aminobutyric acid meta…	GO:0005622 intracellular; GO:0005623 cell; GO:0005737 cytoplasm; GO:0005938 cell cortex; GO:0030424 axon; GO:0042995 cell projection; GO:0043005 neuron projection; GO:0043679 axon terminus; GO:0044306 neuron projection terminus; GO:0045202 synapse; GO:0048786 presynaptic active zone; GO:0060077 inhibitory synapse; GO:0071944 cell periphery; GO:0098793 presynapse; GO:0099568 cytoplasmic region; GO…	GO:0003824 catalytic activity; GO:0004351 glutamate decarboxylase activity; GO:0005488 binding; GO:0005515 protein binding; GO:0008144 drug binding; GO:0016595 glutamate binding; GO:0016597 amino acid binding; GO:0016829 lyase activity; GO:0016830 carbon-carbon lyase activity; GO:0016831 carboxy-lyase activity; GO:0019842 vitamin binding; GO:0030170 pyridoxal phosphate binding; GO:0031406 carboxy…	PF00282	Pyridoxal-dependent decarboxylase conserved domain	E	KOG0629	Glutamate decarboxylase and related proteins	cytoplasm
P48962	43	K	0.001	0.001	Down	ADP/ATP translocase 1 OS=Mus musculus OX=10090 GN=Slc25a4 PE=1 SV=4	Slc25a4	1	8.53316e-09	128.46	3	LLLQVQHASK(1)QISAEK	9.3383				1.156	1.278		K05863	SLC25A4S; solute carrier family 25 (mitochondrial adenine nucleotide translocator), member 4/5/6/31	mmu05020 Prion disease; mmu05164 Influenza A; mmu04218 Cellular senescence; mmu05166 Human T-cell leukemia virus 1 infection; mmu05016 Huntington disease; mmu05208 Chemical carcinogenesis - reactive oxygen species; mmu04613 Neutrophil extracellular trap formation; mmu05415 Diabetic cardiomyopathy; mmu05010 Alzheimer disease; mmu04020 Calcium signaling pathway; mmu04217 Necroptosis; mmu05017 Spino…	GO:0000002 mitochondrial genome maintenance; GO:0001558 regulation of cell growth; GO:0001889 liver development; GO:0002791 regulation of peptide secretion; GO:0006091 generation of precursor metabolites and energy; GO:0006810 transport; GO:0006811 ion transport; GO:0006820 anion transport; GO:0006839 mitochondrial transport; GO:0006855 drug transmembrane transport; GO:0006862 nucleotide transpor…	GO:0005622 intracellular; GO:0005623 cell; GO:0005737 cytoplasm; GO:0005739 mitochondrion; GO:0005740 mitochondrial envelope; GO:0005741 mitochondrial outer membrane; GO:0005743 mitochondrial inner membrane; GO:0005886 plasma membrane; GO:0005887 integral component of plasma membrane; GO:0016020 membrane; GO:0016021 integral component of membrane; GO:0019866 organelle inner membrane; GO:0019867 o…	GO:0000295 adenine nucleotide transmembrane transporter activity; GO:0005215 transporter activity; GO:0005345 purine nucleobase transmembrane transporter activity; GO:0005346 purine ribonucleotide transmembrane transporter activity; GO:0005347 ATP transmembrane transporter activity; GO:0005471 ATP:ADP antiporter activity; GO:0005488 binding; GO:0005515 protein binding; GO:0008509 anion transmembr…			C	KOG0749	Mitochondrial ADP/ATP carrier proteins	mitochondria
P50516	564	K	0.001	0.001	Down	V-type proton ATPase catalytic subunit A OS=Mus musculus OX=10090 GN=Atp6v1a PE=1 SV=2	Atp6v1a	1	2.14017e-11	100.56	3	AVETTAQSDNK(1)ITWSIIR	6.0161				0.662	0.333		K02145	ATPeV1A; V-type H+-transporting ATPase subunit A [EC:7.1.2.2]	mmu04966 Collecting duct acid secretion; mmu05165 Human papillomavirus infection; mmu00190 Oxidative phosphorylation; mmu01100 Metabolic pathways; mmu04721 Synaptic vesicle cycle; mmu05323 Rheumatoid arthritis; mmu04150 mTOR signaling pathway; mmu04145 Phagosome	GO:0000041 transition metal ion transport; GO:0006810 transport; GO:0006811 ion transport; GO:0006812 cation transport; GO:0006826 iron ion transport; GO:0006873 cellular ion homeostasis; GO:0006875 cellular metal ion homeostasis; GO:0006879 cellular iron ion homeostasis; GO:0007154 cell communication; GO:0007165 signal transduction; GO:0007166 cell surface receptor signaling pathway; GO:0007167 …	GO:0000323 lytic vacuole; GO:0005622 intracellular; GO:0005623 cell; GO:0005737 cytoplasm; GO:0005764 lysosome; GO:0005765 lysosomal membrane; GO:0005773 vacuole; GO:0005774 vacuolar membrane; GO:0005829 cytosol; GO:0005886 plasma membrane; GO:0005902 microvillus; GO:0016020 membrane; GO:0016324 apical plasma membrane; GO:0016469 proton-transporting two-sector ATPase complex; GO:0031090 organelle…	GO:0003824 catalytic activity; GO:0005215 transporter activity; GO:0008324 cation transmembrane transporter activity; GO:0015075 ion transmembrane transporter activity; GO:0015077 monovalent inorganic cation transmembrane transporter activity; GO:0015078 proton transmembrane transporter activity; GO:0015318 inorganic molecular entity transmembrane transporter activity; GO:0015399 primary active t…	PF02874; PF00006	ATP synthase alpha/beta family, beta-barrel domain; ATP synthase alpha/beta family, nucleotide-binding domain	C	KOG1352	Vacuolar H+-ATPase V1 sector, subunit A	cytoplasm
P50516	220	K	0.665	0.0479562	Down	V-type proton ATPase catalytic subunit A OS=Mus musculus OX=10090 GN=Atp6v1a PE=1 SV=2	Atp6v1a	1	1.67688e-20	169.05	4	QVRPVTEK(1)LPANHPLLTGQR	6.1961	0.605	1.006	0.724	1.107	1.239	1.165	K02145	ATPeV1A; V-type H+-transporting ATPase subunit A [EC:7.1.2.2]	mmu04966 Collecting duct acid secretion; mmu05165 Human papillomavirus infection; mmu00190 Oxidative phosphorylation; mmu01100 Metabolic pathways; mmu04721 Synaptic vesicle cycle; mmu05323 Rheumatoid arthritis; mmu04150 mTOR signaling pathway; mmu04145 Phagosome	GO:0000041 transition metal ion transport; GO:0006810 transport; GO:0006811 ion transport; GO:0006812 cation transport; GO:0006826 iron ion transport; GO:0006873 cellular ion homeostasis; GO:0006875 cellular metal ion homeostasis; GO:0006879 cellular iron ion homeostasis; GO:0007154 cell communication; GO:0007165 signal transduction; GO:0007166 cell surface receptor signaling pathway; GO:0007167 …	GO:0000323 lytic vacuole; GO:0005622 intracellular; GO:0005623 cell; GO:0005737 cytoplasm; GO:0005764 lysosome; GO:0005765 lysosomal membrane; GO:0005773 vacuole; GO:0005774 vacuolar membrane; GO:0005829 cytosol; GO:0005886 plasma membrane; GO:0005902 microvillus; GO:0016020 membrane; GO:0016324 apical plasma membrane; GO:0016469 proton-transporting two-sector ATPase complex; GO:0031090 organelle…	GO:0003824 catalytic activity; GO:0005215 transporter activity; GO:0008324 cation transmembrane transporter activity; GO:0015075 ion transmembrane transporter activity; GO:0015077 monovalent inorganic cation transmembrane transporter activity; GO:0015078 proton transmembrane transporter activity; GO:0015318 inorganic molecular entity transmembrane transporter activity; GO:0015399 primary active t…	PF02874; PF00006	ATP synthase alpha/beta family, beta-barrel domain; ATP synthase alpha/beta family, nucleotide-binding domain	C	KOG1352	Vacuolar H+-ATPase V1 sector, subunit A	cytoplasm
P55937	1116	K	0.001	0.001	Down	Golgin subfamily A member 3 OS=Mus musculus OX=10090 GN=Golga3 PE=1 SV=3	Golga3	1	1.03892e-09	174.05	2	GK(1)LTGLGQSNAALR	5.2135					0.873	1.109				GO:0006810 transport; GO:0006891 intra-Golgi vesicle-mediated transport; GO:0016192 vesicle-mediated transport; GO:0048193 Golgi vesicle transport; GO:0051179 localization; GO:0051234 establishment of localization;	GO:0000139 Golgi membrane; GO:0005622 intracellular; GO:0005623 cell; GO:0005634 nucleus; GO:0005654 nucleoplasm; GO:0005730 nucleolus; GO:0005737 cytoplasm; GO:0005793 endoplasmic reticulum-Golgi intermediate compartment; GO:0005794 Golgi apparatus; GO:0005795 Golgi stack; GO:0005829 cytosol; GO:0012505 endomembrane system; GO:0016020 membrane; GO:0017119 Golgi transport complex; GO:0019898 extr…	GO:0005215 transporter activity;						nucleus
P56695	836	K	1000	0.001	Up	Wolframin OS=Mus musculus OX=10090 GN=Wfs1 PE=1 SV=1	Wfs1	1	0.0017723	57.003	2	LGSK(1)WPVFELK	-5.5956		0.408	1.3				K14020	WFS1; wolfamin	mmu04141 Protein processing in endoplasmic reticulum	GO:0000122 negative regulation of transcription by RNA polymerase II; GO:0001655 urogenital system development; GO:0001822 kidney development; GO:0003008 system process; GO:0003014 renal system process; GO:0003091 renal water homeostasis; GO:0006355 regulation of transcription, DNA-templated; GO:0006357 regulation of transcription by RNA polymerase II; GO:0006457 protein folding; GO:0006464 cellu…	GO:0005622 intracellular; GO:0005623 cell; GO:0005737 cytoplasm; GO:0005783 endoplasmic reticulum; GO:0005788 endoplasmic reticulum lumen; GO:0005789 endoplasmic reticulum membrane; GO:0012505 endomembrane system; GO:0016020 membrane; GO:0016021 integral component of membrane; GO:0030176 integral component of endoplasmic reticulum membrane; GO:0030425 dendrite; GO:0031224 intrinsic component of m…	GO:0005488 binding; GO:0005515 protein binding; GO:0005516 calmodulin binding; GO:0008134 transcription factor binding; GO:0019899 enzyme binding; GO:0031625 ubiquitin protein ligase binding; GO:0033613 activating transcription factor binding; GO:0044389 ubiquitin-like protein ligase binding; GO:0048306 calcium-dependent protein binding; GO:0051117 ATPase binding;						plasma membrane
P58252	322	K	0.001	0.001	Down	Elongation factor 2 OS=Mus musculus OX=10090 GN=Eef2 PE=1 SV=2	Eef2	0.999996	0.00340155	77.157	2	LDIK(1)LDSEDKDK	4.2696				1.184	0.882		K03234	EEF2; elongation factor 2	mmu04152 AMPK signaling pathway; mmu04921 Oxytocin signaling pathway	GO:0000302 response to reactive oxygen species; GO:0001101 response to acid chemical; GO:0001775 cell activation; GO:0002244 hematopoietic progenitor cell differentiation; GO:0002252 immune effector process; GO:0002263 cell activation involved in immune response; GO:0002274 myeloid leukocyte activation; GO:0002275 myeloid cell activation involved in immune response; GO:0002283 neutrophil activati…	GO:0005576 extracellular region; GO:0005622 intracellular; GO:0005623 cell; GO:0005737 cytoplasm; GO:0005829 cytosol; GO:0005840 ribosome; GO:0005844 polysome; GO:0005886 plasma membrane; GO:0012505 endomembrane system; GO:0016020 membrane; GO:0016234 inclusion body; GO:0016235 aggresome; GO:0030141 secretory granule; GO:0031410 cytoplasmic vesicle; GO:0031974 membrane-enclosed lumen; GO:0031982 …	GO:0002039 p53 binding; GO:0003676 nucleic acid binding; GO:0003723 RNA binding; GO:0003746 translation elongation factor activity; GO:0003779 actin binding; GO:0003824 catalytic activity; GO:0003924 GTPase activity; GO:0005488 binding; GO:0005515 protein binding; GO:0008092 cytoskeletal protein binding; GO:0008097 5S rRNA binding; GO:0008135 translation factor activity, RNA binding; GO:0016462 p…	PF00009; PF03144; PF03764; PF00679	Elongation factor Tu GTP binding domain; Elongation factor Tu domain 2; Elongation factor G, domain IV; Elongation factor G C-terminus	J	KOG0469	Elongation factor 2	cytoplasm
P58771	205	K	0.001	0.001	Down	Tropomyosin alpha-1 chain OS=Mus musculus OX=10090 GN=Tpm1 PE=1 SV=1	Tpm1	1	3.69331e-22	170.22	2	TVTNNLK(1)SLEAQAEK	2.2452				0.68	0.436		K10373	TPM1; tropomyosin 1	mmu04260 Cardiac muscle contraction; mmu05206 MicroRNAs in cancer; mmu04261 Adrenergic signaling in cardiomyocytes; mmu05414 Dilated cardiomyopathy; mmu05410 Hypertrophic cardiomyopathy	GO:0000302 response to reactive oxygen species; GO:0001701 in utero embryonic development; GO:0001993 regulation of systemic arterial blood pressure by norepinephrine-epinephrine; GO:0001996 positive regulation of heart rate by epinephrine-norepinephrine; GO:0002027 regulation of heart rate; GO:0003007 heart morphogenesis; GO:0003008 system process; GO:0003012 muscle system process; GO:0003013 ci…	GO:0001725 stress fiber; GO:0001726 ruffle; GO:0005622 intracellular; GO:0005623 cell; GO:0005737 cytoplasm; GO:0005829 cytosol; GO:0005856 cytoskeleton; GO:0005862 muscle thin filament tropomyosin; GO:0005865 striated muscle thin filament; GO:0005884 actin filament; GO:0005886 plasma membrane; GO:0015629 actin cytoskeleton; GO:0016020 membrane; GO:0030016 myofibril; GO:0030017 sarcomere; GO:0031…	GO:0003779 actin binding; GO:0005198 structural molecule activity; GO:0005200 structural constituent of cytoskeleton; GO:0005488 binding; GO:0005515 protein binding; GO:0008092 cytoskeletal protein binding; GO:0008307 structural constituent of muscle; GO:0019904 protein domain specific binding; GO:0042802 identical protein binding; GO:0042803 protein homodimerization activity; GO:0044877 protein-…			Z	KOG1003	Actin filament-coating protein tropomyosin	cytoplasm
P59764	479	K	0.001	0.001	Down	Dedicator of cytokinesis protein 4 OS=Mus musculus OX=10090 GN=Dock4 PE=1 SV=1	Dock4	1	0.0112859	42.075	2	LPIPVDK(1)FR	-2.1315				0.909		1.077	K17697	DOCK4; dedicator of cytokinesis protein 4	mmu04015 Rap1 signaling pathway	GO:0003008 system process; GO:0003013 circulatory system process; GO:0003018 vascular process in circulatory system; GO:0003056 regulation of vascular smooth muscle contraction; GO:0006928 movement of cell or subcellular component; GO:0006935 chemotaxis; GO:0006937 regulation of muscle contraction; GO:0006940 regulation of smooth muscle contraction; GO:0008015 blood circulation; GO:0009605 respon…	GO:0005622 intracellular; GO:0005623 cell; GO:0005634 nucleus; GO:0005730 nucleolus; GO:0005737 cytoplasm; GO:0005794 Golgi apparatus; GO:0005829 cytosol; GO:0005886 plasma membrane; GO:0012505 endomembrane system; GO:0016020 membrane; GO:0031974 membrane-enclosed lumen; GO:0031981 nuclear lumen; GO:0032420 stereocilium; GO:0032421 stereocilium bundle; GO:0042995 cell projection; GO:0043005 neuro…	GO:0005096 GTPase activator activity; GO:0005102 signaling receptor binding; GO:0005488 binding; GO:0005515 protein binding; GO:0008047 enzyme activator activity; GO:0017016 Ras GTPase binding; GO:0017048 Rho GTPase binding; GO:0019899 enzyme binding; GO:0019900 kinase binding; GO:0019901 protein kinase binding; GO:0019904 protein domain specific binding; GO:0030165 PDZ domain binding; GO:0030234…			T	KOG3166	60S ribosomal protein L7A	cytoplasm
P59764	1214	K	0.001	0.001	Down	Dedicator of cytokinesis protein 4 OS=Mus musculus OX=10090 GN=Dock4 PE=1 SV=1	Dock4	1	0.000174051	92.445	3	YIHK(1)LYDLHLK	5.668				0.542	0.844	1.474	K17697	DOCK4; dedicator of cytokinesis protein 4	mmu04015 Rap1 signaling pathway	GO:0003008 system process; GO:0003013 circulatory system process; GO:0003018 vascular process in circulatory system; GO:0003056 regulation of vascular smooth muscle contraction; GO:0006928 movement of cell or subcellular component; GO:0006935 chemotaxis; GO:0006937 regulation of muscle contraction; GO:0006940 regulation of smooth muscle contraction; GO:0008015 blood circulation; GO:0009605 respon…	GO:0005622 intracellular; GO:0005623 cell; GO:0005634 nucleus; GO:0005730 nucleolus; GO:0005737 cytoplasm; GO:0005794 Golgi apparatus; GO:0005829 cytosol; GO:0005886 plasma membrane; GO:0012505 endomembrane system; GO:0016020 membrane; GO:0031974 membrane-enclosed lumen; GO:0031981 nuclear lumen; GO:0032420 stereocilium; GO:0032421 stereocilium bundle; GO:0042995 cell projection; GO:0043005 neuro…	GO:0005096 GTPase activator activity; GO:0005102 signaling receptor binding; GO:0005488 binding; GO:0005515 protein binding; GO:0008047 enzyme activator activity; GO:0017016 Ras GTPase binding; GO:0017048 Rho GTPase binding; GO:0019899 enzyme binding; GO:0019900 kinase binding; GO:0019901 protein kinase binding; GO:0019904 protein domain specific binding; GO:0030165 PDZ domain binding; GO:0030234…			T	KOG3166	60S ribosomal protein L7A	cytoplasm
P59999	150	K	0.654	0.0437154	Down	Actin-related protein 2/3 complex subunit 4 OS=Mus musculus OX=10090 GN=Arpc4 PE=1 SV=3	Arpc4	1	1.23212e-10	203.52	2	EISEMK(1)LSVNAR	6.6401	0.608	0.83	1.033	1.265	1.268	1.245	K05755	ARPC4; actin related protein 2/3 complex, subunit 4	mmu04666 Fc gamma R-mediated phagocytosis; mmu04810 Regulation of actin cytoskeleton; mmu05100 Bacterial invasion of epithelial cells; mmu05135 Yersinia infection; mmu05132 Salmonella infection; mmu04144 Endocytosis; mmu04530 Tight junction	GO:0006996 organelle organization; GO:0007010 cytoskeleton organization; GO:0007015 actin filament organization; GO:0008064 regulation of actin polymerization or depolymerization; GO:0009987 cellular process; GO:0010638 positive regulation of organelle organization; GO:0016043 cellular component organization; GO:0030029 actin filament-based process; GO:0030036 actin cytoskeleton organization; GO:…	GO:0005622 intracellular; GO:0005623 cell; GO:0005737 cytoplasm; GO:0005829 cytosol; GO:0005856 cytoskeleton; GO:0005885 Arp2/3 protein complex; GO:0015629 actin cytoskeleton; GO:0032991 protein-containing complex; GO:0043226 organelle; GO:0043228 non-membrane-bounded organelle; GO:0043229 intracellular organelle; GO:0043232 intracellular non-membrane-bounded organelle;	GO:0005198 structural molecule activity; GO:0005200 structural constituent of cytoskeleton; GO:0005488 binding; GO:0005515 protein binding; GO:0019899 enzyme binding;			Z	KOG1876	Actin-related protein Arp2/3 complex, subunit ARPC4	mitochondria
P60202	276	K	0.001	0.001	Down	Myelin proteolipid protein OS=Mus musculus OX=10090 GN=Plp1 PE=1 SV=2	Plp1	1	0.0658506	74.486	2	LMGRGTK(1)F	8.7715				0.975		0.755	K17271			GO:0001676 long-chain fatty acid metabolic process; GO:0006082 organic acid metabolic process; GO:0006629 lipid metabolic process; GO:0006631 fatty acid metabolic process; GO:0006633 fatty acid biosynthetic process; GO:0006950 response to stress; GO:0006952 defense response; GO:0006954 inflammatory response; GO:0007154 cell communication; GO:0007165 signal transduction; GO:0007166 cell surface re…	GO:0005623 cell; GO:0005886 plasma membrane; GO:0005887 integral component of plasma membrane; GO:0016020 membrane; GO:0016021 integral component of membrane; GO:0031224 intrinsic component of membrane; GO:0031226 intrinsic component of plasma membrane; GO:0043209 myelin sheath; GO:0071944 cell periphery;	GO:0005198 structural molecule activity; GO:0005488 binding; GO:0005515 protein binding; GO:0019911 structural constituent of myelin sheath; GO:0042802 identical protein binding;			S	KOG4800	Neuronal membrane glycoprotein/Myelin proteolipid protein	plasma membrane
P61161	97	K	0.001	0.001	Down	Actin-related protein 2 OS=Mus musculus OX=10090 GN=Actr2 PE=1 SV=1	Actr2	1	3.39596e-12	137.4	3	HLWDYTFGPEK(1)LNIDTR	5.5675				0.633	0.288		K17260	ACTR2; actin-related protein 2	mmu04666 Fc gamma R-mediated phagocytosis; mmu04810 Regulation of actin cytoskeleton; mmu05100 Bacterial invasion of epithelial cells; mmu05135 Yersinia infection; mmu05132 Salmonella infection; mmu04144 Endocytosis; mmu04530 Tight junction	GO:0000003 reproduction; GO:0000280 nuclear division; GO:0000910 cytokinesis; GO:0001775 cell activation; GO:0002252 immune effector process; GO:0002253 activation of immune response; GO:0002263 cell activation involved in immune response; GO:0002274 myeloid leukocyte activation; GO:0002275 myeloid cell activation involved in immune response; GO:0002283 neutrophil activation involved in immune re…	GO:0000323 lytic vacuole; GO:0002102 podosome; GO:0005576 extracellular region; GO:0005622 intracellular; GO:0005623 cell; GO:0005737 cytoplasm; GO:0005764 lysosome; GO:0005766 primary lysosome; GO:0005773 vacuole; GO:0005775 vacuolar lumen; GO:0005829 cytosol; GO:0005856 cytoskeleton; GO:0005885 Arp2/3 protein complex; GO:0005938 cell cortex; GO:0012505 endomembrane system; GO:0014069 postsynapt…	GO:0005198 structural molecule activity; GO:0005200 structural constituent of cytoskeleton; GO:0005488 binding; GO:0005515 protein binding; GO:0008092 cytoskeletal protein binding;			Z	KOG0677	Actin-related protein Arp2/3 complex, subunit Arp2	cytoplasm
P62313	23	K	0.001	0.001	Down	U6 snRNA-associated Sm-like protein LSm6 OS=Mus musculus OX=10090 GN=Lsm6 PE=1 SV=1	Lsm6	1	2.56983e-05	108.24	2	PVVVK(1)LNSGVDYR	2.7021				0.248	1.163		K12625	LSM6; U6 snRNA-associated Sm-like protein LSm6	mmu03040 Spliceosome; mmu03018 RNA degradation	GO:0000288 nuclear-transcribed mRNA catabolic process, deadenylation-dependent decay; GO:0000291 nuclear-transcribed mRNA catabolic process, exonucleolytic; GO:0000375 RNA splicing, via transesterification reactions; GO:0000377 RNA splicing, via transesterification reactions with bulged adenosine as nucleophile; GO:0000398 mRNA splicing, via spliceosome; GO:0000956 nuclear-transcribed mRNA catabo…	GO:0000932 P-body; GO:0005622 intracellular; GO:0005623 cell; GO:0005634 nucleus; GO:0005654 nucleoplasm; GO:0005688 U6 snRNP; GO:0005730 nucleolus; GO:0005732 small nucleolar ribonucleoprotein complex; GO:0005737 cytoplasm; GO:0005829 cytosol; GO:0030532 small nuclear ribonucleoprotein complex; GO:0031974 membrane-enclosed lumen; GO:0031981 nuclear lumen; GO:0032991 protein-containing complex; G…	GO:0003676 nucleic acid binding; GO:0003723 RNA binding; GO:0005488 binding; GO:0005515 protein binding; GO:0046982 protein heterodimerization activity; GO:0046983 protein dimerization activity; GO:0097159 organic cyclic compound binding; GO:1901363 heterocyclic compound binding;	PF01423	LSM domain	A	KOG1783	Small nuclear ribonucleoprotein F	cytoplasm
P62317	98	K	0.001	0.001	Down	Small nuclear ribonucleoprotein Sm D2 OS=Mus musculus OX=10090 GN=Snrpd2 PE=1 SV=1	Snrpd2	1	0.00668848	60.709	2	YISK(1)MFLR	3.3975					1.685	0.463	K11096	SNRPD2; small nuclear ribonucleoprotein D2	mmu03040 Spliceosome	GO:0000245 spliceosomal complex assembly; GO:0000375 RNA splicing, via transesterification reactions; GO:0000377 RNA splicing, via transesterification reactions with bulged adenosine as nucleophile; GO:0000387 spliceosomal snRNP assembly; GO:0000398 mRNA splicing, via spliceosome; GO:0006139 nucleobase-containing compound metabolic process; GO:0006396 RNA processing; GO:0006397 mRNA processing; G…	GO:0005622 intracellular; GO:0005623 cell; GO:0005634 nucleus; GO:0005654 nucleoplasm; GO:0005681 spliceosomal complex; GO:0005682 U5 snRNP; GO:0005684 U2-type spliceosomal complex; GO:0005685 U1 snRNP; GO:0005686 U2 snRNP; GO:0005687 U4 snRNP; GO:0005689 U12-type spliceosomal complex; GO:0005737 cytoplasm; GO:0005829 cytosol; GO:0030532 small nuclear ribonucleoprotein complex; GO:0031974 membran…	GO:0005488 binding; GO:0043021 ribonucleoprotein complex binding; GO:0044877 protein-containing complex binding; GO:0070990 snRNP binding; GO:1990446 U1 snRNP binding;	PF01423	LSM domain	A	KOG3459	Small nuclear ribonucleoprotein (snRNP) Sm core protein	cytoplasm
P62814	188	K	0.001	0.001	Down	V-type proton ATPase subunit B, brain isoform OS=Mus musculus OX=10090 GN=Atp6v1b2 PE=1 SV=1	Atp6v1b2	1	3.18943e-08	68.789	3	GQK(1)IPIFSAAGLPHNEIAAQICR	3.0921				0.919	1.17	0.74	K02147	ATPeV1B; V-type H+-transporting ATPase subunit B	mmu04966 Collecting duct acid secretion; mmu05165 Human papillomavirus infection; mmu00190 Oxidative phosphorylation; mmu01100 Metabolic pathways; mmu04721 Synaptic vesicle cycle; mmu05323 Rheumatoid arthritis; mmu04150 mTOR signaling pathway; mmu04145 Phagosome	GO:0000041 transition metal ion transport; GO:0006810 transport; GO:0006811 ion transport; GO:0006812 cation transport; GO:0006826 iron ion transport; GO:0006873 cellular ion homeostasis; GO:0006885 regulation of pH; GO:0007035 vacuolar acidification; GO:0007154 cell communication; GO:0007165 signal transduction; GO:0007166 cell surface receptor signaling pathway; GO:0007167 enzyme linked recepto…	GO:0001726 ruffle; GO:0005622 intracellular; GO:0005623 cell; GO:0005737 cytoplasm; GO:0005829 cytosol; GO:0005886 plasma membrane; GO:0005902 microvillus; GO:0012505 endomembrane system; GO:0016020 membrane; GO:0016021 integral component of membrane; GO:0031224 intrinsic component of membrane; GO:0031252 cell leading edge; GO:0031410 cytoplasmic vesicle; GO:0031982 vesicle; GO:0042470 melanosome…	GO:0003824 catalytic activity; GO:0005215 transporter activity; GO:0008324 cation transmembrane transporter activity; GO:0015075 ion transmembrane transporter activity; GO:0015077 monovalent inorganic cation transmembrane transporter activity; GO:0015078 proton transmembrane transporter activity; GO:0015318 inorganic molecular entity transmembrane transporter activity; GO:0015399 primary active t…	PF02874; PF00006	ATP synthase alpha/beta family, beta-barrel domain; ATP synthase alpha/beta family, nucleotide-binding domain	C	KOG1351	Vacuolar H+-ATPase V1 sector, subunit B	mitochondria
P62874	209	K	0.001	0.001	Down	Guanine nucleotide-binding protein G(I)/G(S)/G(T) subunit beta-1 OS=Mus musculus OX=10090 GN=Gnb1 PE=1 SV=3	Gnb1	1	6.6119e-16	177.41	3	LFVSGACDASAK(1)LWDVR	5.7828				0.805	0.342	0.034	K04536	GNB1; guanine nucleotide-binding protein G(I)/G(S)/G(T) subunit beta-1	mmu04725 Cholinergic synapse; mmu04371 Apelin signaling pathway; mmu04723 Retrograde endocannabinoid signaling; mmu04713 Circadian entrainment; mmu05167 Kaposi sarcoma-associated herpesvirus infection; mmu04014 Ras signaling pathway; mmu04727 GABAergic synapse; mmu05032 Morphine addiction; mmu04724 Glutamatergic synapse; mmu04740 Olfactory transduction; mmu05163 Human cytomegalovirus infection; m…	GO:0001101 response to acid chemical; GO:0001654 eye development; GO:0001666 response to hypoxia; GO:0001775 cell activation; GO:0003008 system process; GO:0006457 protein folding; GO:0006873 cellular ion homeostasis; GO:0006874 cellular calcium ion homeostasis; GO:0006875 cellular metal ion homeostasis; GO:0006915 apoptotic process; GO:0006950 response to stress; GO:0007154 cell communication; G…	GO:0001750 photoreceptor outer segment; GO:0001917 photoreceptor inner segment; GO:0005622 intracellular; GO:0005623 cell; GO:0005737 cytoplasm; GO:0005829 cytosol; GO:0005834 heterotrimeric G-protein complex; GO:0005886 plasma membrane; GO:0005929 cilium; GO:0009898 cytoplasmic side of plasma membrane; GO:0016020 membrane; GO:0019897 extrinsic component of plasma membrane; GO:0019898 extrinsic c…	GO:0003824 catalytic activity; GO:0003924 GTPase activity; GO:0005488 binding; GO:0005515 protein binding; GO:0008081 phosphoric diester hydrolase activity; GO:0008092 cytoskeletal protein binding; GO:0016462 pyrophosphatase activity; GO:0016787 hydrolase activity; GO:0016788 hydrolase activity, acting on ester bonds; GO:0016817 hydrolase activity, acting on acid anhydrides; GO:0016818 hydrolase …			S	KOG0286	G-protein beta subunit	cytoplasm
P62880	209	K	0.001	0.001	Down	Guanine nucleotide-binding protein G(I)/G(S)/G(T) subunit beta-2 OS=Mus musculus OX=10090 GN=Gnb2 PE=1 SV=3	Gnb2	1	1.41586e-22	199.3	3	TFVSGACDASIK(1)LWDVR	4.6499				0.384	0.21		K04537	GNB2; guanine nucleotide-binding protein G(I)/G(S)/G(T) subunit beta-2	mmu04725 Cholinergic synapse; mmu04371 Apelin signaling pathway; mmu04723 Retrograde endocannabinoid signaling; mmu04713 Circadian entrainment; mmu05167 Kaposi sarcoma-associated herpesvirus infection; mmu04014 Ras signaling pathway; mmu04727 GABAergic synapse; mmu05032 Morphine addiction; mmu04724 Glutamatergic synapse; mmu05163 Human cytomegalovirus infection; mmu05170 Human immunodeficiency vi…	GO:0006457 protein folding; GO:0007154 cell communication; GO:0007165 signal transduction; GO:0007186 G protein-coupled receptor signaling pathway; GO:0009987 cellular process; GO:0023052 signaling; GO:0050789 regulation of biological process; GO:0050794 regulation of cellular process; GO:0050896 response to stimulus; GO:0051716 cellular response to stimulus; GO:0065007 biological regulation; GO:…	GO:0005622 intracellular; GO:0005623 cell; GO:0005737 cytoplasm; GO:0005829 cytosol; GO:0005834 heterotrimeric G-protein complex; GO:0005886 plasma membrane; GO:0009898 cytoplasmic side of plasma membrane; GO:0016020 membrane; GO:0019897 extrinsic component of plasma membrane; GO:0019898 extrinsic component of membrane; GO:0031234 extrinsic component of cytoplasmic side of plasma membrane; GO:003…	GO:0003824 catalytic activity; GO:0003924 GTPase activity; GO:0005246 calcium channel regulator activity; GO:0005488 binding; GO:0005515 protein binding; GO:0016247 channel regulator activity; GO:0016462 pyrophosphatase activity; GO:0016787 hydrolase activity; GO:0016817 hydrolase activity, acting on acid anhydrides; GO:0016818 hydrolase activity, acting on acid anhydrides, in phosphorus-containi…			S	KOG0286	G-protein beta subunit	cytoplasm
P62908	141	K	0.594	0.0232204	Down	40S ribosomal protein S3 OS=Mus musculus OX=10090 GN=Rps3 PE=1 SV=1	Rps3	1	2.72417e-05	106.35	2	GCEVVVSGK(1)LR	5.5874		0.674	0.704	1.013	1.093	1.374	K02985	RP-S3e; small subunit ribosomal protein S3e	mmu03010 Ribosome; mmu05171 Coronavirus disease - COVID-19; mmu05132 Salmonella infection	GO:0000226 microtubule cytoskeleton organization; GO:0000302 response to reactive oxygen species; GO:0001817 regulation of cytokine production; GO:0001819 positive regulation of cytokine production; GO:0001932 regulation of protein phosphorylation; GO:0001934 positive regulation of protein phosphorylation; GO:0002181 cytoplasmic translation; GO:0002682 regulation of immune system process; GO:0002…	GO:0001726 ruffle; GO:0005622 intracellular; GO:0005623 cell; GO:0005634 nucleus; GO:0005730 nucleolus; GO:0005737 cytoplasm; GO:0005739 mitochondrion; GO:0005740 mitochondrial envelope; GO:0005743 mitochondrial inner membrane; GO:0005759 mitochondrial matrix; GO:0005783 endoplasmic reticulum; GO:0005819 spindle; GO:0005829 cytosol; GO:0005840 ribosome; GO:0005844 polysome; GO:0005856 cytoskeleto…	GO:0000702 oxidized base lesion DNA N-glycosylase activity; GO:0003676 nucleic acid binding; GO:0003677 DNA binding; GO:0003684 damaged DNA binding; GO:0003690 double-stranded DNA binding; GO:0003723 RNA binding; GO:0003729 mRNA binding; GO:0003735 structural constituent of ribosome; GO:0003824 catalytic activity; GO:0003906 DNA-(apurinic or apyrimidinic site) endonuclease activity; GO:0004518 nu…	PF07650; PF00189	KH domain; Ribosomal protein S3, C-terminal domain	J	KOG3181	40S ribosomal protein S3	cytoplasm
P62911	76	K	0.001	0.001	Down	60S ribosomal protein L32 OS=Mus musculus OX=10090 GN=Rpl32 PE=1 SV=2	Rpl32	1	0.020723	97.033	2	K(1)FLVHNVK	5.9541				0.521	0.667	0.559	K02912	RP-L32e; large subunit ribosomal protein L32e	mmu03010 Ribosome; mmu05171 Coronavirus disease - COVID-19	GO:0000184 nuclear-transcribed mRNA catabolic process, nonsense-mediated decay; GO:0000956 nuclear-transcribed mRNA catabolic process; GO:0001889 liver development; GO:0002181 cytoplasmic translation; GO:0006139 nucleobase-containing compound metabolic process; GO:0006401 RNA catabolic process; GO:0006402 mRNA catabolic process; GO:0006412 translation; GO:0006413 translational initiation; GO:0006…	GO:0005622 intracellular; GO:0005623 cell; GO:0005737 cytoplasm; GO:0005783 endoplasmic reticulum; GO:0005789 endoplasmic reticulum membrane; GO:0005791 rough endoplasmic reticulum; GO:0005829 cytosol; GO:0005840 ribosome; GO:0005844 polysome; GO:0012505 endomembrane system; GO:0015934 large ribosomal subunit; GO:0016020 membrane; GO:0022625 cytosolic large ribosomal subunit; GO:0022626 cytosolic…	GO:0003735 structural constituent of ribosome; GO:0005198 structural molecule activity;			J	KOG0878	60S ribosomal protein L32	cytoplasm
P63037	44	K	1.585	0.0271111	Up	DnaJ homolog subfamily A member 1 OS=Mus musculus OX=10090 GN=Dnaja1 PE=1 SV=1	Dnaja1	1	0.00012758	77.157	2	NPNEGEK(1)FK	3.2022		1.306	1.389	0.922	0.708	0.92	K09502	DNAJA1; DnaJ homolog subfamily A member 1	mmu04141 Protein processing in endoplasmic reticulum	GO:0000003 reproduction; GO:0001932 regulation of protein phosphorylation; GO:0001933 negative regulation of protein phosphorylation; GO:0006469 negative regulation of protein kinase activity; GO:0006810 transport; GO:0006928 movement of cell or subcellular component; GO:0006950 response to stress; GO:0006974 cellular response to DNA damage stimulus; GO:0007154 cell communication; GO:0007165 sign…	GO:0005622 intracellular; GO:0005623 cell; GO:0005737 cytoplasm; GO:0005829 cytosol; GO:0005856 cytoskeleton; GO:0015630 microtubule cytoskeleton; GO:0016020 membrane; GO:0043226 organelle; GO:0043228 non-membrane-bounded organelle; GO:0043229 intracellular organelle; GO:0043232 intracellular non-membrane-bounded organelle;	GO:0001664 G protein-coupled receptor binding; GO:0001671 ATPase activator activity; GO:0005102 signaling receptor binding; GO:0005488 binding; GO:0005515 protein binding; GO:0008047 enzyme activator activity; GO:0008134 transcription factor binding; GO:0019899 enzyme binding; GO:0019904 protein domain specific binding; GO:0030234 enzyme regulator activity; GO:0030544 Hsp70 protein binding; GO:00…	PF00226; PF01556; PF00684	DnaJ domain; DnaJ C terminal domain; DnaJ central domain	O	KOG0712	Molecular chaperone (DnaJ superfamily)	cytoplasm
P63094	211	K	0.001	0.001	Down	Guanine nucleotide-binding protein G(s) subunit alpha isoforms short OS=Mus musculus OX=10090 GN=Gnas PE=1 SV=1	Gnas	1	3.55416e-22	207.12	2	VLTSGIFETK(1)FQVDK	3.4349				0.199	0.718		K04632	GNAS; guanine nucleotide-binding protein G(s) subunit alpha	mmu05030 Cocaine addiction; mmu04270 Vascular smooth muscle contraction; mmu05142 Chagas disease; mmu04020 Calcium signaling pathway; mmu04976 Bile secretion; mmu04916 Melanogenesis; mmu04924 Renin secretion; mmu05163 Human cytomegalovirus infection; mmu04970 Salivary secretion; mmu05012 Parkinson disease; mmu04015 Rap1 signaling pathway; mmu05031 Amphetamine addiction; mmu05414 Dilated cardiomyo…				PF00503	G-protein alpha subunit	T	KOG0099	G protein subunit Galphas, small G protein superfamily	cytoplasm
P63276	72	K	0.45	0.0311048	Down	40S ribosomal protein S17 OS=Mus musculus OX=10090 GN=Rps17 PE=1 SV=2	Rps17	1	9.511e-10	142.71	2	GISIK(1)LQEEER	5.1028	0.354	0.731	0.709	1.317	1.566	1.103	K02962	RP-S17e; small subunit ribosomal protein S17e	mmu03010 Ribosome; mmu05171 Coronavirus disease - COVID-19	GO:0000028 ribosomal small subunit assembly; GO:0006996 organelle organization; GO:0009987 cellular process; GO:0016043 cellular component organization; GO:0022607 cellular component assembly; GO:0022613 ribonucleoprotein complex biogenesis; GO:0022618 ribonucleoprotein complex assembly; GO:0034622 cellular protein-containing complex assembly; GO:0042254 ribosome biogenesis; GO:0042255 ribosome a…	GO:0005622 intracellular; GO:0005623 cell; GO:0005737 cytoplasm; GO:0005829 cytosol; GO:0005840 ribosome; GO:0015935 small ribosomal subunit; GO:0022626 cytosolic ribosome; GO:0022627 cytosolic small ribosomal subunit; GO:0032991 protein-containing complex; GO:0043226 organelle; GO:0043228 non-membrane-bounded organelle; GO:0043229 intracellular organelle; GO:0043232 intracellular non-membrane-bo…				J	KOG0187	40S ribosomal protein S17	cytoplasm
P63328	10	K	0.001	0.001	Down	Serine/threonine-protein phosphatase 2B catalytic subunit alpha isoform OS=Mus musculus OX=10090 GN=Ppp3ca PE=1 SV=1	Ppp3ca	1	0.000411924	83.775	2	AIDPK(1)LSTTDR	5.0571				0.865	1.037	1.062	K04348	PPP3C; serine/threonine-protein phosphatase 2B catalytic subunit [EC:3.1.3.16]	mmu04370 VEGF signaling pathway; mmu04218 Cellular senescence; mmu04658 Th1 and Th2 cell differentiation; mmu05417 Lipid and atherosclerosis; mmu04020 Calcium signaling pathway; mmu04924 Renin secretion; mmu05163 Human cytomegalovirus infection; mmu04022 cGMP-PKG signaling pathway; mmu05170 Human immunodeficiency virus 1 infection; mmu04310 Wnt signaling pathway; mmu05031 Amphetamine addiction; m…	GO:0000082 G1/S transition of mitotic cell cycle; GO:0000278 mitotic cell cycle; GO:0001678 cellular glucose homeostasis; GO:0001775 cell activation; GO:0001975 response to amphetamine; GO:0002376 immune system process; GO:0002682 regulation of immune system process; GO:0002764 immune response-regulating signaling pathway; GO:0002768 immune response-regulating cell surface receptor signaling path…	GO:0005622 intracellular; GO:0005623 cell; GO:0005634 nucleus; GO:0005654 nucleoplasm; GO:0005737 cytoplasm; GO:0005739 mitochondrion; GO:0005829 cytosol; GO:0005955 calcineurin complex; GO:0008287 protein serine/threonine phosphatase complex; GO:0016020 membrane; GO:0030016 myofibril; GO:0030017 sarcomere; GO:0030018 Z disc; GO:0030425 dendrite; GO:0031674 I band; GO:0031974 membrane-enclosed lu…	GO:0003824 catalytic activity; GO:0004721 phosphoprotein phosphatase activity; GO:0004722 protein serine/threonine phosphatase activity; GO:0004723 calcium-dependent protein serine/threonine phosphatase activity; GO:0005488 binding; GO:0005509 calcium ion binding; GO:0005515 protein binding; GO:0005516 calmodulin binding; GO:0008144 drug binding; GO:0016018 cyclosporin A binding; GO:0016787 hydro…	PF00149	Calcineurin-like phosphoesterase	T	KOG0375	Serine-threonine phosphatase 2B, catalytic subunit	cytoplasm
P63328	424	K	0.001	0.001	Down	Serine/threonine-protein phosphatase 2B catalytic subunit alpha isoform OS=Mus musculus OX=10090 GN=Ppp3ca PE=1 SV=1	Ppp3ca	1	3.41488e-28	172.54	3	EESESVLTLK(1)GLTPTGMLPSGVLSGGK	2.0401				0.452	0.858		K04348	PPP3C; serine/threonine-protein phosphatase 2B catalytic subunit [EC:3.1.3.16]	mmu04370 VEGF signaling pathway; mmu04218 Cellular senescence; mmu04658 Th1 and Th2 cell differentiation; mmu05417 Lipid and atherosclerosis; mmu04020 Calcium signaling pathway; mmu04924 Renin secretion; mmu05163 Human cytomegalovirus infection; mmu04022 cGMP-PKG signaling pathway; mmu05170 Human immunodeficiency virus 1 infection; mmu04310 Wnt signaling pathway; mmu05031 Amphetamine addiction; m…	GO:0000082 G1/S transition of mitotic cell cycle; GO:0000278 mitotic cell cycle; GO:0001678 cellular glucose homeostasis; GO:0001775 cell activation; GO:0001975 response to amphetamine; GO:0002376 immune system process; GO:0002682 regulation of immune system process; GO:0002764 immune response-regulating signaling pathway; GO:0002768 immune response-regulating cell surface receptor signaling path…	GO:0005622 intracellular; GO:0005623 cell; GO:0005634 nucleus; GO:0005654 nucleoplasm; GO:0005737 cytoplasm; GO:0005739 mitochondrion; GO:0005829 cytosol; GO:0005955 calcineurin complex; GO:0008287 protein serine/threonine phosphatase complex; GO:0016020 membrane; GO:0030016 myofibril; GO:0030017 sarcomere; GO:0030018 Z disc; GO:0030425 dendrite; GO:0031674 I band; GO:0031974 membrane-enclosed lu…	GO:0003824 catalytic activity; GO:0004721 phosphoprotein phosphatase activity; GO:0004722 protein serine/threonine phosphatase activity; GO:0004723 calcium-dependent protein serine/threonine phosphatase activity; GO:0005488 binding; GO:0005509 calcium ion binding; GO:0005515 protein binding; GO:0005516 calmodulin binding; GO:0008144 drug binding; GO:0016018 cyclosporin A binding; GO:0016787 hydro…	PF00149	Calcineurin-like phosphoesterase	T	KOG0375	Serine-threonine phosphatase 2B, catalytic subunit	cytoplasm
P68404	468	K	0.277	0.00716956	Down	Protein kinase C beta type OS=Mus musculus OX=10090 GN=Prkcb PE=1 SV=4	Prkcb	1	2.22253e-08	151.52	3	DLK(1)LDNVMLDSEGHIK	1.5598	0.243	0.371		1.212	1.196	0.914	K19662	PRKCB; classical protein kinase C beta type [EC:2.7.11.13]	mmu04510 Focal adhesion; mmu04727 GABAergic synapse; mmu04020 Calcium signaling pathway; mmu04916 Melanogenesis; mmu05205 Proteoglycans in cancer; mmu05163 Human cytomegalovirus infection; mmu04970 Salivary secretion; mmu05031 Amphetamine addiction; mmu04726 Serotonergic synapse; mmu04662 B cell receptor signaling pathway; mmu04911 Insulin secretion; mmu04960 Aldosterone-regulated sodium reabsorp…	GO:0001666 response to hypoxia; GO:0001775 cell activation; GO:0002253 activation of immune response; GO:0002376 immune system process; GO:0002429 immune response-activating cell surface receptor signaling pathway; GO:0002682 regulation of immune system process; GO:0002684 positive regulation of immune system process; GO:0002757 immune response-activating signal transduction; GO:0002764 immune re…	GO:0005622 intracellular; GO:0005623 cell; GO:0005634 nucleus; GO:0005654 nucleoplasm; GO:0005737 cytoplasm; GO:0005813 centrosome; GO:0005815 microtubule organizing center; GO:0005829 cytosol; GO:0005856 cytoskeleton; GO:0005886 plasma membrane; GO:0005903 brush border; GO:0015630 microtubule cytoskeleton; GO:0016020 membrane; GO:0031253 cell projection membrane; GO:0031526 brush border membrane…	GO:0003682 chromatin binding; GO:0003712 transcription coregulator activity; GO:0003713 transcription coactivator activity; GO:0003824 catalytic activity; GO:0004672 protein kinase activity; GO:0004674 protein serine/threonine kinase activity; GO:0004697 protein kinase C activity; GO:0005080 protein kinase C binding; GO:0005102 signaling receptor binding; GO:0005246 calcium channel regulator acti…	PF00130; PF00168; PF00069	Phorbol esters/diacylglycerol binding domain (C1 domain); C2 domain; Protein kinase domain	T	KOG0696	Serine/threonine protein kinase	cytoplasm
P70398	1156	K	0.001	0.001	Down	Probable ubiquitin carboxyl-terminal hydrolase FAF-X OS=Mus musculus OX=10090 GN=Usp9x PE=1 SV=2	Usp9x	1	7.18433e-07	126.48	3	IAK(1)LLLTAIGYGHVR	1.9154				0.759	0.937	0.691	K11840			GO:0000902 cell morphogenesis; GO:0000904 cell morphogenesis involved in differentiation; GO:0001701 in utero embryonic development; GO:0001764 neuron migration; GO:0002682 regulation of immune system process; GO:0006355 regulation of transcription, DNA-templated; GO:0006357 regulation of transcription by RNA polymerase II; GO:0006464 cellular protein modification process; GO:0006508 proteolysis;…	GO:0005622 intracellular; GO:0005623 cell; GO:0005737 cytoplasm; GO:0030424 axon; GO:0030426 growth cone; GO:0030427 site of polarized growth; GO:0042995 cell projection; GO:0043005 neuron projection; GO:0045177 apical part of cell; GO:0120025 plasma membrane bounded cell projection; GO:0150034 distal axon;	GO:0003824 catalytic activity; GO:0005488 binding; GO:0005515 protein binding; GO:0008233 peptidase activity; GO:0008234 cysteine-type peptidase activity; GO:0016787 hydrolase activity; GO:0019783 ubiquitin-like protein-specific protease activity; GO:0036459 thiol-dependent ubiquitinyl hydrolase activity; GO:0046332 SMAD binding; GO:0070011 peptidase activity, acting on L-amino acid peptides; GO:…			O	KOG1866	Ubiquitin carboxyl-terminal hydrolase	plasma membrane
P70704	594	K	0.001	0.001	Down	Phospholipid-transporting ATPase IA OS=Mus musculus OX=10090 GN=Atp8a1 PE=1 SV=2	Atp8a1	1	1.66982e-08	149.02	3	EITLK(1)HLEQFATEGLR	5.506				0.382	0.933		K14802			GO:0001775 cell activation; GO:0002252 immune effector process; GO:0002263 cell activation involved in immune response; GO:0002274 myeloid leukocyte activation; GO:0002275 myeloid cell activation involved in immune response; GO:0002283 neutrophil activation involved in immune response; GO:0002366 leukocyte activation involved in immune response; GO:0002376 immune system process; GO:0002443 leukoc…	GO:0000323 lytic vacuole; GO:0005622 intracellular; GO:0005623 cell; GO:0005737 cytoplasm; GO:0005764 lysosome; GO:0005765 lysosomal membrane; GO:0005766 primary lysosome; GO:0005773 vacuole; GO:0005774 vacuolar membrane; GO:0005783 endoplasmic reticulum; GO:0005794 Golgi apparatus; GO:0005802 trans-Golgi network; GO:0005886 plasma membrane; GO:0012505 endomembrane system; GO:0012506 vesicle memb…	GO:0003824 catalytic activity; GO:0005215 transporter activity; GO:0005319 lipid transporter activity; GO:0005548 phospholipid transporter activity; GO:0008324 cation transmembrane transporter activity; GO:0015075 ion transmembrane transporter activity; GO:0015318 inorganic molecular entity transmembrane transporter activity; GO:0015399 primary active transmembrane transporter activity; GO:001646…			P	KOG0206	P-type ATPase	plasma membrane
P80313	67	K	0.001	0.001	Down	T-complex protein 1 subunit eta OS=Mus musculus OX=10090 GN=Cct7 PE=1 SV=1	Cct7	1	2.24569e-05	93.777	3	ATISNDGATILK(1)LLDVVHPAAK	2.845				0.727	1.299		K09499			GO:0000003 reproduction; GO:0006457 protein folding; GO:0006458 'de novo' protein folding; GO:0006810 transport; GO:0007338 single fertilization; GO:0007339 binding of sperm to zona pellucida; GO:0008037 cell recognition; GO:0009566 fertilization; GO:0009889 regulation of biosynthetic process; GO:0009891 positive regulation of biosynthetic process; GO:0009893 positive regulation of metabolic proc…	GO:0002199 zona pellucida receptor complex; GO:0005622 intracellular; GO:0005623 cell; GO:0005737 cytoplasm; GO:0005829 cytosol; GO:0005832 chaperonin-containing T-complex; GO:0005856 cytoskeleton; GO:0005874 microtubule; GO:0015630 microtubule cytoskeleton; GO:0032991 protein-containing complex; GO:0043226 organelle; GO:0043228 non-membrane-bounded organelle; GO:0043229 intracellular organelle; …	GO:0005488 binding; GO:0005515 protein binding; GO:0042802 identical protein binding; GO:0044183 protein folding chaperone; GO:0051082 unfolded protein binding;			O	KOG0361	Chaperonin complex component, TCP-1 eta subunit (CCT7)	cytoplasm
P80314	181	K	0.001	0.001	Down	T-complex protein 1 subunit beta OS=Mus musculus OX=10090 GN=Cct2 PE=1 SV=4	Cct2	1	2.286e-06	117.21	2	DHFTK(1)LAVEAVLR	4.3449				0.623	1.082	0.165	K09494			GO:0000003 reproduction; GO:0001775 cell activation; GO:0002252 immune effector process; GO:0002263 cell activation involved in immune response; GO:0002274 myeloid leukocyte activation; GO:0002275 myeloid cell activation involved in immune response; GO:0002283 neutrophil activation involved in immune response; GO:0002366 leukocyte activation involved in immune response; GO:0002376 immune system p…	GO:0000323 lytic vacuole; GO:0002199 zona pellucida receptor complex; GO:0005576 extracellular region; GO:0005622 intracellular; GO:0005623 cell; GO:0005737 cytoplasm; GO:0005764 lysosome; GO:0005766 primary lysosome; GO:0005773 vacuole; GO:0005775 vacuolar lumen; GO:0005829 cytosol; GO:0005832 chaperonin-containing T-complex; GO:0005856 cytoskeleton; GO:0005874 microtubule; GO:0012505 endomembra…	GO:0005488 binding; GO:0005515 protein binding; GO:0019899 enzyme binding; GO:0031625 ubiquitin protein ligase binding; GO:0044183 protein folding chaperone; GO:0044389 ubiquitin-like protein ligase binding; GO:0051082 unfolded protein binding;			O	KOG0363	Chaperonin complex component, TCP-1 beta subunit (CCT2)	cytoplasm
P97393	123	K	0.001	0.001	Down	Rho GTPase-activating protein 5 OS=Mus musculus OX=10090 GN=Arhgap5 PE=1 SV=2	Arhgap5	1	0.00134612	67.548	2	AAASK(1)LQSAEK	2.0136				1.156	0.908	0.821	K13709	ARHGAP5; Rho GTPase-activating protein 5	mmu04670 Leukocyte transendothelial migration; mmu04510 Focal adhesion	GO:0002053 positive regulation of mesenchymal cell proliferation; GO:0007154 cell communication; GO:0007155 cell adhesion; GO:0007165 signal transduction; GO:0007264 small GTPase mediated signal transduction; GO:0007265 Ras protein signal transduction; GO:0007266 Rho protein signal transduction; GO:0008284 positive regulation of cell population proliferation; GO:0008361 regulation of cell size; G…	GO:0005622 intracellular; GO:0005623 cell; GO:0005737 cytoplasm; GO:0005783 endoplasmic reticulum; GO:0005829 cytosol; GO:0012505 endomembrane system; GO:0043226 organelle; GO:0043227 membrane-bounded organelle; GO:0043229 intracellular organelle; GO:0043231 intracellular membrane-bounded organelle;	GO:0003824 catalytic activity; GO:0003924 GTPase activity; GO:0005096 GTPase activator activity; GO:0005488 binding; GO:0005515 protein binding; GO:0008047 enzyme activator activity; GO:0016462 pyrophosphatase activity; GO:0016787 hydrolase activity; GO:0016817 hydrolase activity, acting on acid anhydrides; GO:0016818 hydrolase activity, acting on acid anhydrides, in phosphorus-containing anhydri…	PF00071; PF00620	Ras family; RhoGAP domain	T	KOG4271	Rho-GTPase activating protein	cytoplasm,nucleus
P97411	208	K	1000	0.001	Up	Islet cell autoantigen 1 OS=Mus musculus OX=10090 GN=Ica1 PE=1 SV=3	Ica1	1	0.00083311	98.009	2	LK(1)MDVCQK	4.0234		1.062	1.475				K19863	ICA1; islet cell auto antigen 1	mmu04940 Type I diabetes mellitus	GO:0001505 regulation of neurotransmitter levels; GO:0010646 regulation of cell communication; GO:0023051 regulation of signaling; GO:0032879 regulation of localization; GO:0043393 regulation of protein binding; GO:0043496 regulation of protein homodimerization activity; GO:0046928 regulation of neurotransmitter secretion; GO:0050789 regulation of biological process; GO:0050794 regulation of cell…	GO:0000139 Golgi membrane; GO:0005622 intracellular; GO:0005623 cell; GO:0005737 cytoplasm; GO:0005794 Golgi apparatus; GO:0005795 Golgi stack; GO:0005829 cytosol; GO:0008021 synaptic vesicle; GO:0012505 endomembrane system; GO:0012506 vesicle membrane; GO:0016020 membrane; GO:0030133 transport vesicle; GO:0030141 secretory granule; GO:0030425 dendrite; GO:0030658 transport vesicle membrane; GO:0…	GO:0005488 binding; GO:0005515 protein binding; GO:0019904 protein domain specific binding;	PF06456; PF04629	Arfaptin-like domain; Islet cell autoantigen ICA69, C-terminal domain	TU	KOG3891	Secretory vesicle-associated protein ICA69, contains Arfaptin domain	cytoplasm
P97798	156	K	0.001	0.001	Down	Neogenin OS=Mus musculus OX=10090 GN=Neo1 PE=1 SV=1	Neo1	1	0.022228	57.293	2	TAK(1)LTVAGLPR	5.1907					1.243	0.71	K06766	NEO1; neogenin	mmu04360 Axon guidance; mmu04350 TGF-beta signaling pathway; mmu04514 Cell adhesion molecules	GO:0000768 syncytium formation by plasma membrane fusion; GO:0001764 neuron migration; GO:0002791 regulation of peptide secretion; GO:0002792 negative regulation of peptide secretion; GO:0006355 regulation of transcription, DNA-templated; GO:0006357 regulation of transcription by RNA polymerase II; GO:0006928 movement of cell or subcellular component; GO:0006949 syncytium formation; GO:0007154 ce…	GO:0005622 intracellular; GO:0005623 cell; GO:0005634 nucleus; GO:0005654 nucleoplasm; GO:0005737 cytoplasm; GO:0005794 Golgi apparatus; GO:0005886 plasma membrane; GO:0005887 integral component of plasma membrane; GO:0009986 cell surface; GO:0012505 endomembrane system; GO:0016020 membrane; GO:0016021 integral component of membrane; GO:0031224 intrinsic component of membrane; GO:0031226 intrinsi…	GO:0005102 signaling receptor binding; GO:0005488 binding; GO:0005515 protein binding; GO:0033612 receptor serine/threonine kinase binding; GO:0038023 signaling receptor activity; GO:0039706 co-receptor binding; GO:0045296 cadherin binding; GO:0050839 cell adhesion molecule binding; GO:0060089 molecular transducer activity; GO:0070696 transmembrane receptor protein serine/threonine kinase binding…	PF13895; PF07679; PF00041	Immunoglobulin domain; Immunoglobulin I-set domain; Fibronectin type III domain	T	KOG4221	Receptor mediating netrin-dependent axon guidance	plasma membrane
P97807	77	K	0.001	0.001	Down	Fumarate hydratase, mitochondrial OS=Mus musculus OX=10090 GN=Fh PE=1 SV=3	Fh	1	7.20372e-05	73.891	2	STMNFK(1)IGGATER	6.7228					0.905	1.044	K01679	E4.2.1.2B; fumarate hydratase, class II [EC:4.2.1.2]	mmu00620 Pyruvate metabolism; mmu01200 Carbon metabolism; mmu01100 Metabolic pathways; mmu00020 Citrate cycle (TCA cycle); mmu05211 Renal cell carcinoma; mmu04934 Cushing syndrome; mmu05200 Pathways in cancer	GO:0001894 tissue homeostasis; GO:0006082 organic acid metabolic process; GO:0006091 generation of precursor metabolites and energy; GO:0006099 tricarboxylic acid cycle; GO:0006101 citrate metabolic process; GO:0006106 fumarate metabolic process; GO:0006108 malate metabolic process; GO:0008152 metabolic process; GO:0009060 aerobic respiration; GO:0009987 cellular process; GO:0015980 energy deriva…	GO:0005622 intracellular; GO:0005623 cell; GO:0005737 cytoplasm; GO:0005739 mitochondrion; GO:0005759 mitochondrial matrix; GO:0031974 membrane-enclosed lumen; GO:0043226 organelle; GO:0043227 membrane-bounded organelle; GO:0043229 intracellular organelle; GO:0043231 intracellular membrane-bounded organelle; GO:0043233 organelle lumen; GO:0070013 intracellular organelle lumen;	GO:0003824 catalytic activity; GO:0004333 fumarate hydratase activity; GO:0016829 lyase activity; GO:0016835 carbon-oxygen lyase activity; GO:0016836 hydro-lyase activity;	PF00206; PF10415	Lyase; Fumarase C C-terminus	C	KOG1317	Fumarase	mitochondria
P97930	25	K	0.001	0.001	Down	Thymidylate kinase OS=Mus musculus OX=10090 GN=Dtymk PE=1 SV=2	Dtymk	1	8.86139e-06	56.473	3	TTQGLK(1)LVTALCASGHR	0.14307					0.901	0.881	K00943	tmk; dTMP kinase [EC:2.7.4.9]	mmu00240 Pyrimidine metabolism; mmu01100 Metabolic pathways	GO:0006139 nucleobase-containing compound metabolic process; GO:0006220 pyrimidine nucleotide metabolic process; GO:0006221 pyrimidine nucleotide biosynthetic process; GO:0006227 dUDP biosynthetic process; GO:0006233 dTDP biosynthetic process; GO:0006235 dTTP biosynthetic process; GO:0006725 cellular aromatic compound metabolic process; GO:0006753 nucleoside phosphate metabolic process; GO:000679…	GO:0005622 intracellular; GO:0005623 cell; GO:0005737 cytoplasm; GO:0005739 mitochondrion; GO:0005740 mitochondrial envelope; GO:0005758 mitochondrial intermembrane space; GO:0005759 mitochondrial matrix; GO:0005829 cytosol; GO:0031967 organelle envelope; GO:0031970 organelle envelope lumen; GO:0031974 membrane-enclosed lumen; GO:0031975 envelope; GO:0043226 organelle; GO:0043227 membrane-bounded…	GO:0003824 catalytic activity; GO:0004798 thymidylate kinase activity; GO:0009041 uridylate kinase activity; GO:0016301 kinase activity; GO:0016740 transferase activity; GO:0016772 transferase activity, transferring phosphorus-containing groups; GO:0016776 phosphotransferase activity, phosphate group as acceptor; GO:0019205 nucleobase-containing compound kinase activity; GO:0050145 nucleoside mon…	PF02223	Thymidylate kinase	F	KOG3327	Thymidylate kinase/adenylate kinase	mitochondria
Q00493	224	K	0.001	0.001	Down	Carboxypeptidase E OS=Mus musculus OX=10090 GN=Cpe PE=1 SV=2	Cpe	1	6.1181e-10	137.58	2	IVDQNSK(1)LAPETK	3.3887				0.816	0.602		K01294	CPE; carboxypeptidase E [EC:3.4.17.10]	mmu04940 Type I diabetes mellitus	GO:0003007 heart morphogenesis; GO:0003205 cardiac chamber development; GO:0003206 cardiac chamber morphogenesis; GO:0003208 cardiac ventricle morphogenesis; GO:0003214 cardiac left ventricle morphogenesis; GO:0003231 cardiac ventricle development; GO:0006464 cellular protein modification process; GO:0006508 proteolysis; GO:0006518 peptide metabolic process; GO:0006807 nitrogen compound metabolic…	GO:0005576 extracellular region; GO:0005615 extracellular space; GO:0005622 intracellular; GO:0005623 cell; GO:0005737 cytoplasm; GO:0005794 Golgi apparatus; GO:0005886 plasma membrane; GO:0012505 endomembrane system; GO:0012506 vesicle membrane; GO:0016020 membrane; GO:0030141 secretory granule; GO:0030425 dendrite; GO:0030659 cytoplasmic vesicle membrane; GO:0030667 secretory granule membrane; …	GO:0003824 catalytic activity; GO:0004180 carboxypeptidase activity; GO:0004181 metallocarboxypeptidase activity; GO:0004185 serine-type carboxypeptidase activity; GO:0005102 signaling receptor binding; GO:0005488 binding; GO:0005515 protein binding; GO:0008233 peptidase activity; GO:0008235 metalloexopeptidase activity; GO:0008236 serine-type peptidase activity; GO:0008237 metallopeptidase activ…	PF00246; PF13620	Zinc carboxypeptidase; Carboxypeptidase regulatory-like domain	S	KOG2649	Zinc carboxypeptidase	extracellular
Q00612	432	K	1000	0.001	Up	Glucose-6-phosphate 1-dehydrogenase X OS=Mus musculus OX=10090 GN=G6pdx PE=1 SV=3	G6pdx	1	0.000806207	83.358	2	NVK(1)LPDAYER	4.3657		1.067	1.157				K00036	G6PD; glucose-6-phosphate 1-dehydrogenase [EC:1.1.1.49 1.1.1.363]	mmu01200 Carbon metabolism; mmu00480 Glutathione metabolism; mmu00030 Pentose phosphate pathway; mmu05230 Central carbon metabolism in cancer; mmu01100 Metabolic pathways; mmu05415 Diabetic cardiomyopathy	GO:0001558 regulation of cell growth; GO:0001816 cytokine production; GO:0001990 regulation of systemic arterial blood pressure by hormone; GO:0001998 angiotensin-mediated vasoconstriction involved in regulation of systemic arterial blood pressure; GO:0002033 angiotensin-mediated vasodilation involved in regulation of systemic arterial blood pressure; GO:0002034 regulation of blood vessel diamete…	GO:0005622 intracellular; GO:0005623 cell; GO:0005634 nucleus; GO:0005737 cytoplasm; GO:0005829 cytosol; GO:0005886 plasma membrane; GO:0009898 cytoplasmic side of plasma membrane; GO:0016020 membrane; GO:0043226 organelle; GO:0043227 membrane-bounded organelle; GO:0043229 intracellular organelle; GO:0043231 intracellular membrane-bounded organelle; GO:0071944 cell periphery; GO:0098552 side of m…	GO:0000166 nucleotide binding; GO:0003824 catalytic activity; GO:0004345 glucose-6-phosphate dehydrogenase activity; GO:0005488 binding; GO:0005515 protein binding; GO:0005536 glucose binding; GO:0016491 oxidoreductase activity; GO:0016614 oxidoreductase activity, acting on CH-OH group of donors; GO:0016616 oxidoreductase activity, acting on the CH-OH group of donors, NAD or NADP as acceptor; GO:…	PF00479; PF02781	Glucose-6-phosphate dehydrogenase, NAD binding domain; Glucose-6-phosphate dehydrogenase, C-terminal domain	G	KOG0563	Glucose-6-phosphate 1-dehydrogenase	cytoplasm
Q01065	359	K	0.001	0.001	Down	Calcium/calmodulin-dependent 3',5'-cyclic nucleotide phosphodiesterase 1B OS=Mus musculus OX=10090 GN=Pde1b PE=1 SV=2	Pde1b	1	1.66084e-08	99.909	3	SK(1)ALSLLLHAADISHPTK	5.101				0.606	0.943		K13755	PDE1; calcium/calmodulin-dependent 3',5'-cyclic nucleotide phosphodiesterase [EC:3.1.4.17]	mmu05032 Morphine addiction; mmu04020 Calcium signaling pathway; mmu04742 Taste transduction; mmu04924 Renin secretion; mmu01100 Metabolic pathways; mmu04740 Olfactory transduction; mmu00230 Purine metabolism	GO:0001505 regulation of neurotransmitter levels; GO:0001975 response to amphetamine; GO:0002376 immune system process; GO:0002520 immune system development; GO:0002521 leukocyte differentiation; GO:0002573 myeloid leukocyte differentiation; GO:0003008 system process; GO:0006139 nucleobase-containing compound metabolic process; GO:0006163 purine nucleotide metabolic process; GO:0006195 purine nuc…	GO:0005622 intracellular; GO:0005623 cell; GO:0005737 cytoplasm; GO:0005829 cytosol; GO:0036477 somatodendritic compartment; GO:0043025 neuronal cell body; GO:0044297 cell body;	GO:0003824 catalytic activity; GO:0004112 cyclic-nucleotide phosphodiesterase activity; GO:0004114 3',5'-cyclic-nucleotide phosphodiesterase activity; GO:0004115 3',5'-cyclic-AMP phosphodiesterase activity; GO:0004117 calmodulin-dependent cyclic-nucleotide phosphodiesterase activity; GO:0008081 phosphoric diester hydrolase activity; GO:0016787 hydrolase activity; GO:0016788 hydrolase activity, ac…	PF00233	3'5'-cyclic nucleotide phosphodiesterase	T	KOG3688	Cyclic GMP phosphodiesterase	cytoplasm
Q01405	392	K	0.001	0.001	Down	Protein transport protein Sec23A OS=Mus musculus OX=10090 GN=Sec23a PE=1 SV=2	Sec23a	1	0.000148647	96.957	2	VFTK(1)DIHGQFK	6.7691				0.77	0.8		K14006	SEC23; protein transport protein SEC23	mmu04141 Protein processing in endoplasmic reticulum	GO:0006810 transport; GO:0006886 intracellular protein transport; GO:0006888 endoplasmic reticulum to Golgi vesicle-mediated transport; GO:0006900 vesicle budding from membrane; GO:0006996 organelle organization; GO:0008104 protein localization; GO:0009987 cellular process; GO:0015031 protein transport; GO:0015833 peptide transport; GO:0016043 cellular component organization; GO:0016050 vesicle o…	GO:0000139 Golgi membrane; GO:0005622 intracellular; GO:0005623 cell; GO:0005737 cytoplasm; GO:0005783 endoplasmic reticulum; GO:0005789 endoplasmic reticulum membrane; GO:0005794 Golgi apparatus; GO:0005798 Golgi-associated vesicle; GO:0005829 cytosol; GO:0012505 endomembrane system; GO:0012506 vesicle membrane; GO:0012507 ER to Golgi transport vesicle membrane; GO:0016020 membrane; GO:0019898 e…	GO:0005488 binding; GO:0008270 zinc ion binding; GO:0043167 ion binding; GO:0043169 cation binding; GO:0046872 metal ion binding; GO:0046914 transition metal ion binding;	PF04810; PF04811; PF08033; PF04815; PF00626	Sec23/Sec24 zinc finger; Sec23/Sec24 trunk domain; Sec23/Sec24 beta-sandwich domain; Sec23/Sec24 helical domain; Gelsolin repeat	U	KOG1986	Vesicle coat complex COPII, subunit SEC23	cytoplasm
Q05512	169	K	0.001	0.001	Down	Serine/threonine-protein kinase MARK2 OS=Mus musculus OX=10090 GN=Mark2 PE=1 SV=3	Mark2	1	2.67818e-07	80.623	4	QIVSAVQYCHQK(1)FIVHR	4.5577				1.28	0.836	1.045	K08798			GO:0000422 autophagy of mitochondrion; GO:0001764 neuron migration; GO:0001932 regulation of protein phosphorylation; GO:0001934 positive regulation of protein phosphorylation; GO:0006464 cellular protein modification process; GO:0006468 protein phosphorylation; GO:0006793 phosphorus metabolic process; GO:0006796 phosphate-containing compound metabolic process; GO:0006807 nitrogen compound metabo…	GO:0005622 intracellular; GO:0005623 cell; GO:0005634 nucleus; GO:0005654 nucleoplasm; GO:0005737 cytoplasm; GO:0005739 mitochondrion; GO:0005856 cytoskeleton; GO:0005884 actin filament; GO:0005886 plasma membrane; GO:0005938 cell cortex; GO:0015629 actin cytoskeleton; GO:0016020 membrane; GO:0016328 lateral plasma membrane; GO:0030425 dendrite; GO:0031974 membrane-enclosed lumen; GO:0031981 nucl…	GO:0000166 nucleotide binding; GO:0000287 magnesium ion binding; GO:0003824 catalytic activity; GO:0004672 protein kinase activity; GO:0004674 protein serine/threonine kinase activity; GO:0005488 binding; GO:0005515 protein binding; GO:0005524 ATP binding; GO:0008047 enzyme activator activity; GO:0008092 cytoskeletal protein binding; GO:0008144 drug binding; GO:0016301 kinase activity; GO:0016740…	PF00069; PF00627; PF02149	Protein kinase domain; UBA/TS-N domain; Kinase associated domain 1	T	KOG0586	Serine/threonine protein kinase	nucleus
Q06138	308	K	0.001	0.001	Down	Calcium-binding protein 39 OS=Mus musculus OX=10090 GN=Cab39 PE=1 SV=2	Cab39	1	4.88242e-06	131.54	2	LIEFLSK(1)FQNDR	3.8917				0.602	0.668		K08272	CAB39; calcium binding protein 39	mmu04152 AMPK signaling pathway; mmu04150 mTOR signaling pathway	GO:0001775 cell activation; GO:0001932 regulation of protein phosphorylation; GO:0001934 positive regulation of protein phosphorylation; GO:0002252 immune effector process; GO:0002263 cell activation involved in immune response; GO:0002274 myeloid leukocyte activation; GO:0002275 myeloid cell activation involved in immune response; GO:0002283 neutrophil activation involved in immune response; GO:…	GO:0005576 extracellular region; GO:0005622 intracellular; GO:0005623 cell; GO:0005737 cytoplasm; GO:0005829 cytosol; GO:0012505 endomembrane system; GO:0030141 secretory granule; GO:0031410 cytoplasmic vesicle; GO:0031974 membrane-enclosed lumen; GO:0031982 vesicle; GO:0031983 vesicle lumen; GO:0032991 protein-containing complex; GO:0034774 secretory granule lumen; GO:0043226 organelle; GO:00432…	GO:0005488 binding; GO:0005509 calcium ion binding; GO:0005515 protein binding; GO:0008047 enzyme activator activity; GO:0019207 kinase regulator activity; GO:0019209 kinase activator activity; GO:0019887 protein kinase regulator activity; GO:0019899 enzyme binding; GO:0019900 kinase binding; GO:0030234 enzyme regulator activity; GO:0030295 protein kinase activator activity; GO:0043167 ion bindin…			S	KOG1566	Conserved protein Mo25	cytoplasm
Q0GNC1	820	K	0.001	0.001	Down	Inverted formin-2 OS=Mus musculus OX=10090 GN=Inf2 PE=1 SV=1	Inf2	1	2.92227e-05	141.44	2	ISTLLK(1)LTETK	0.7205				0.625	1.131		K23958			GO:0009987 cellular process; GO:0010821 regulation of mitochondrion organization; GO:0016043 cellular component organization; GO:0022603 regulation of anatomical structure morphogenesis; GO:0032535 regulation of cellular component size; GO:0033043 regulation of organelle organization; GO:0050789 regulation of biological process; GO:0050793 regulation of developmental process; GO:0050794 regulatio…	GO:0005622 intracellular; GO:0005623 cell; GO:0005737 cytoplasm; GO:0048471 perinuclear region of cytoplasm;				Z	KOG1922	Rho GTPase effector BNI1 and related formins	cytoplasm,nucleus
Q11011	280	K	0.59	0.0472931	Down	Puromycin-sensitive aminopeptidase OS=Mus musculus OX=10090 GN=Npepps PE=1 SV=2	Npepps	1	1.58919e-05	147.02	2	AEQGK(1)FALEVAAK	2.9025	0.48	0.771	0.781	1.006	1.398	1.042	K08776			GO:0000209 protein polyubiquitination; GO:0001666 response to hypoxia; GO:0006464 cellular protein modification process; GO:0006508 proteolysis; GO:0006518 peptide metabolic process; GO:0006807 nitrogen compound metabolic process; GO:0006950 response to stress; GO:0008152 metabolic process; GO:0009056 catabolic process; GO:0009628 response to abiotic stimulus; GO:0009987 cellular process; GO:0016…	GO:0005622 intracellular; GO:0005623 cell; GO:0005737 cytoplasm; GO:0005829 cytosol;	GO:0003824 catalytic activity; GO:0004177 aminopeptidase activity; GO:0005488 binding; GO:0008233 peptidase activity; GO:0008235 metalloexopeptidase activity; GO:0008237 metallopeptidase activity; GO:0008238 exopeptidase activity; GO:0008270 zinc ion binding; GO:0016787 hydrolase activity; GO:0033218 amide binding; GO:0042277 peptide binding; GO:0043167 ion binding; GO:0043169 cation binding; GO:…	PF01433; PF11838	Peptidase family M1; Domain of unknown function (DUF3358)	O	KOG1046	Puromycin-sensitive aminopeptidase and related aminopeptidases	mitochondria
Q9R0X4	292	K	1000	0.001	Up	Acyl-coenzyme A thioesterase 9, mitochondrial OS=Mus musculus OX=10090 GN=Acot9 PE=1 SV=1	Acot9	1	0.00159723	76.572	2	AVWMEDTK(1)LK	5.1377		0.534	1.117				K17361			GO:0006139 nucleobase-containing compound metabolic process; GO:0006163 purine nucleotide metabolic process; GO:0006637 acyl-CoA metabolic process; GO:0006725 cellular aromatic compound metabolic process; GO:0006732 coenzyme metabolic process; GO:0006753 nucleoside phosphate metabolic process; GO:0006790 sulfur compound metabolic process; GO:0006793 phosphorus metabolic process; GO:0006796 phosph…	GO:0005622 intracellular; GO:0005623 cell; GO:0005737 cytoplasm; GO:0005739 mitochondrion; GO:0005759 mitochondrial matrix; GO:0031974 membrane-enclosed lumen; GO:0043226 organelle; GO:0043227 membrane-bounded organelle; GO:0043229 intracellular organelle; GO:0043231 intracellular membrane-bounded organelle; GO:0043233 organelle lumen; GO:0070013 intracellular organelle lumen;	GO:0003824 catalytic activity; GO:0003986 acetyl-CoA hydrolase activity; GO:0016289 CoA hydrolase activity; GO:0016787 hydrolase activity; GO:0016788 hydrolase activity, acting on ester bonds; GO:0016790 thiolester hydrolase activity; GO:0047617 acyl-CoA hydrolase activity;			I	KOG2763	Acyl-CoA thioesterase	mitochondria
Q3URD3	782	K	0.001	0.001	Down	Sarcolemmal membrane-associated protein OS=Mus musculus OX=10090 GN=Slmap PE=1 SV=2	Slmap	1	0.000361524	108.4	2	TQTVLSELK(1)LK	1.3189				0.538	0.998					GO:0002028 regulation of sodium ion transport; GO:0003254 regulation of membrane depolarization; GO:0008104 protein localization; GO:0010959 regulation of metal ion transport; GO:0022898 regulation of transmembrane transporter activity; GO:0032409 regulation of transporter activity; GO:0032412 regulation of ion transmembrane transporter activity; GO:0032879 regulation of localization; GO:0033036 …	GO:0005622 intracellular; GO:0005623 cell; GO:0005737 cytoplasm; GO:0005815 microtubule organizing center; GO:0005856 cytoskeleton; GO:0015630 microtubule cytoskeleton; GO:0016020 membrane; GO:0016021 integral component of membrane; GO:0030016 myofibril; GO:0030017 sarcomere; GO:0030018 Z disc; GO:0031224 intrinsic component of membrane; GO:0031430 M band; GO:0031672 A band; GO:0031674 I band; GO…	GO:0005488 binding; GO:0005515 protein binding; GO:0017016 Ras GTPase binding; GO:0017048 Rho GTPase binding; GO:0019899 enzyme binding; GO:0031267 small GTPase binding; GO:0051020 GTPase binding;			T	KOG3872	FOG: FHA domain	peroxisome
Q3UYV9	583	K	0.001	0.001	Down	Nuclear cap-binding protein subunit 1 OS=Mus musculus OX=10090 GN=Ncbp1 PE=1 SV=2	Ncbp1	1	0.00358509	84.699	2	GK(1)LHVLR	5.0105				1.037	0.716	0.895	K12882	NCBP1; nuclear cap-binding protein subunit 1	mmu03015 mRNA surveillance pathway; mmu03040 Spliceosome; mmu05014 Amyotrophic lateral sclerosis; mmu03013 RNA transport	GO:0000184 nuclear-transcribed mRNA catabolic process, nonsense-mediated decay; GO:0000245 spliceosomal complex assembly; GO:0000375 RNA splicing, via transesterification reactions; GO:0000377 RNA splicing, via transesterification reactions with bulged adenosine as nucleophile; GO:0000398 mRNA splicing, via spliceosome; GO:0000956 nuclear-transcribed mRNA catabolic process; GO:0001558 regulation …	GO:0005622 intracellular; GO:0005623 cell; GO:0005634 nucleus; GO:0005654 nucleoplasm; GO:0005737 cytoplasm; GO:0005739 mitochondrion; GO:0005829 cytosol; GO:0005845 mRNA cap binding complex; GO:0005846 nuclear cap binding complex; GO:0031974 membrane-enclosed lumen; GO:0031981 nuclear lumen; GO:0032991 protein-containing complex; GO:0034518 RNA cap binding complex; GO:0043226 organelle; GO:00432…	GO:0000339 RNA cap binding; GO:0000340 RNA 7-methylguanosine cap binding; GO:0003676 nucleic acid binding; GO:0003723 RNA binding; GO:0003729 mRNA binding; GO:0005488 binding; GO:0097159 organic cyclic compound binding; GO:1901363 heterocyclic compound binding;			A	KOG1104	Nuclear cap-binding complex, subunit NCBP1/CBP80	nucleus
Q569Z6	468	K	1000	0.001	Up	Thyroid hormone receptor-associated protein 3 OS=Mus musculus OX=10090 GN=Thrap3 PE=1 SV=1	Thrap3	1	2.79259e-05	78.043	2	SGK(1)WESLHTGK	5.3485		1.179	1.467				K13112			GO:0000381 regulation of alternative mRNA splicing, via spliceosome; GO:0000956 nuclear-transcribed mRNA catabolic process; GO:0006139 nucleobase-containing compound metabolic process; GO:0006351 transcription, DNA-templated; GO:0006352 DNA-templated transcription, initiation; GO:0006355 regulation of transcription, DNA-templated; GO:0006357 regulation of transcription by RNA polymerase II; GO:00…	GO:0005622 intracellular; GO:0005623 cell; GO:0005634 nucleus; GO:0005654 nucleoplasm; GO:0016592 mediator complex; GO:0016604 nuclear body; GO:0016607 nuclear speck; GO:0031974 membrane-enclosed lumen; GO:0031981 nuclear lumen; GO:0032991 protein-containing complex; GO:0043226 organelle; GO:0043227 membrane-bounded organelle; GO:0043229 intracellular organelle; GO:0043231 intracellular membrane-…	GO:0000976 transcription regulatory region sequence-specific DNA binding; GO:0000977 RNA polymerase II transcription regulatory region sequence-specific DNA binding; GO:0001067 regulatory region nucleic acid binding; GO:0003676 nucleic acid binding; GO:0003677 DNA binding; GO:0003690 double-stranded DNA binding; GO:0003712 transcription coregulator activity; GO:0003713 transcription coactivator a…						nucleus
Q5SNZ0	67	K	0.001	0.001	Down	Girdin OS=Mus musculus OX=10090 GN=Ccdc88a PE=1 SV=2	Ccdc88a	1	0.0251037	67.881	2	K(1)VNNDASLR	7.0195				0.755		1.324				GO:0000226 microtubule cytoskeleton organization; GO:0001932 regulation of protein phosphorylation; GO:0001934 positive regulation of protein phosphorylation; GO:0006275 regulation of DNA replication; GO:0006810 transport; GO:0006928 movement of cell or subcellular component; GO:0006996 organelle organization; GO:0007010 cytoskeleton organization; GO:0007017 microtubule-based process; GO:0007154 …	GO:0005622 intracellular; GO:0005623 cell; GO:0005737 cytoplasm; GO:0005783 endoplasmic reticulum; GO:0005794 Golgi apparatus; GO:0005813 centrosome; GO:0005814 centriole; GO:0005815 microtubule organizing center; GO:0005829 cytosol; GO:0005856 cytoskeleton; GO:0005886 plasma membrane; GO:0005929 cilium; GO:0012505 endomembrane system; GO:0015630 microtubule cytoskeleton; GO:0016020 membrane; GO:…	GO:0003779 actin binding; GO:0005488 binding; GO:0005515 protein binding; GO:0005543 phospholipid binding; GO:0008017 microtubule binding; GO:0008092 cytoskeletal protein binding; GO:0008289 lipid binding; GO:0015631 tubulin binding; GO:0019899 enzyme binding; GO:0019900 kinase binding; GO:0019901 protein kinase binding; GO:0035091 phosphatidylinositol binding; GO:0042802 identical protein bindin…			S	KOG4643	Uncharacterized coiled-coil protein	nucleus
Q60930	40	K	0.001	0.001	Down	Voltage-dependent anion-selective channel protein 2 OS=Mus musculus OX=10090 GN=Vdac2 PE=1 SV=2	Vdac2	1	4.83416e-06	135.28	2	GFGFGLVK(1)LDVK	-2.1469				0.638	1.042		K15040	VDAC2; voltage-dependent anion channel protein 2	mmu04218 Cellular senescence; mmu05166 Human T-cell leukemia virus 1 infection; mmu05415 Diabetic cardiomyopathy; mmu04020 Calcium signaling pathway; mmu04979 Cholesterol metabolism; mmu05017 Spinocerebellar ataxia; mmu04022 cGMP-PKG signaling pathway; mmu05012 Parkinson disease; mmu05020 Prion disease; mmu05016 Huntington disease; mmu04621 NOD-like receptor signaling pathway; mmu05208 Chemical c…	GO:0000003 reproduction; GO:0006810 transport; GO:0006811 ion transport; GO:0006820 anion transport; GO:0007338 single fertilization; GO:0007339 binding of sperm to zona pellucida; GO:0008037 cell recognition; GO:0009566 fertilization; GO:0009966 regulation of signal transduction; GO:0009968 negative regulation of signal transduction; GO:0009987 cellular process; GO:0009988 cell-cell recognition;…	GO:0001669 acrosomal vesicle; GO:0005622 intracellular; GO:0005623 cell; GO:0005737 cytoplasm; GO:0005739 mitochondrion; GO:0005740 mitochondrial envelope; GO:0005741 mitochondrial outer membrane; GO:0005759 mitochondrial matrix; GO:0008021 synaptic vesicle; GO:0009295 nucleoid; GO:0012505 endomembrane system; GO:0016020 membrane; GO:0019867 outer membrane; GO:0030133 transport vesicle; GO:003014…	GO:0005215 transporter activity; GO:0005216 ion channel activity; GO:0005244 voltage-gated ion channel activity; GO:0005253 anion channel activity; GO:0008308 voltage-gated anion channel activity; GO:0008509 anion transmembrane transporter activity; GO:0015075 ion transmembrane transporter activity; GO:0015103 inorganic anion transmembrane transporter activity; GO:0015267 channel activity; GO:001…			P	KOG3126	Porin/voltage-dependent anion-selective channel protein	extracellular
Q60930	268	K	0.001	0.001	Down	Voltage-dependent anion-selective channel protein 2 OS=Mus musculus OX=10090 GN=Vdac2 PE=1 SV=2	Vdac2	1	4.37165e-09	130.71	2	PGVK(1)LTLSALVDGK	4.4465				0.107	0.641		K15040	VDAC2; voltage-dependent anion channel protein 2	mmu04218 Cellular senescence; mmu05166 Human T-cell leukemia virus 1 infection; mmu05415 Diabetic cardiomyopathy; mmu04020 Calcium signaling pathway; mmu04979 Cholesterol metabolism; mmu05017 Spinocerebellar ataxia; mmu04022 cGMP-PKG signaling pathway; mmu05012 Parkinson disease; mmu05020 Prion disease; mmu05016 Huntington disease; mmu04621 NOD-like receptor signaling pathway; mmu05208 Chemical c…	GO:0000003 reproduction; GO:0006810 transport; GO:0006811 ion transport; GO:0006820 anion transport; GO:0007338 single fertilization; GO:0007339 binding of sperm to zona pellucida; GO:0008037 cell recognition; GO:0009566 fertilization; GO:0009966 regulation of signal transduction; GO:0009968 negative regulation of signal transduction; GO:0009987 cellular process; GO:0009988 cell-cell recognition;…	GO:0001669 acrosomal vesicle; GO:0005622 intracellular; GO:0005623 cell; GO:0005737 cytoplasm; GO:0005739 mitochondrion; GO:0005740 mitochondrial envelope; GO:0005741 mitochondrial outer membrane; GO:0005759 mitochondrial matrix; GO:0008021 synaptic vesicle; GO:0009295 nucleoid; GO:0012505 endomembrane system; GO:0016020 membrane; GO:0019867 outer membrane; GO:0030133 transport vesicle; GO:003014…	GO:0005215 transporter activity; GO:0005216 ion channel activity; GO:0005244 voltage-gated ion channel activity; GO:0005253 anion channel activity; GO:0008308 voltage-gated anion channel activity; GO:0008509 anion transmembrane transporter activity; GO:0015075 ion transmembrane transporter activity; GO:0015103 inorganic anion transmembrane transporter activity; GO:0015267 channel activity; GO:001…			P	KOG3126	Porin/voltage-dependent anion-selective channel protein	extracellular
Q60972	309	K	1000	0.001	Up	Histone-binding protein RBBP4 OS=Mus musculus OX=10090 GN=Rbbp4 PE=1 SV=5	Rbbp4	1	0.000175366	81.335	3	LK(1)LHSFESHK	4.0168		1.256	1.194				K10752	RBBP4; histone-binding protein RBBP4	mmu04218 Cellular senescence	GO:0006323 DNA packaging; GO:0006325 chromatin organization; GO:0006333 chromatin assembly or disassembly; GO:0006334 nucleosome assembly; GO:0006335 DNA replication-dependent nucleosome assembly; GO:0006336 DNA replication-independent nucleosome assembly; GO:0006338 chromatin remodeling; GO:0006464 cellular protein modification process; GO:0006476 protein deacetylation; GO:0006807 nitrogen compo…	GO:0000118 histone deacetylase complex; GO:0000228 nuclear chromosome; GO:0000785 chromatin; GO:0000790 nuclear chromatin; GO:0005622 intracellular; GO:0005623 cell; GO:0005634 nucleus; GO:0005654 nucleoplasm; GO:0005694 chromosome; GO:0005737 cytoplasm; GO:0005829 cytosol; GO:0016580 Sin3 complex; GO:0016581 NuRD complex; GO:0016589 NURF complex; GO:0017053 transcription repressor complex; GO:00…	GO:0000976 transcription regulatory region sequence-specific DNA binding; GO:0000977 RNA polymerase II transcription regulatory region sequence-specific DNA binding; GO:0000978 RNA polymerase II cis-regulatory region sequence-specific DNA binding; GO:0000987 cis-regulatory region sequence-specific DNA binding; GO:0001067 regulatory region nucleic acid binding; GO:0003676 nucleic acid binding; GO:…			B	KOG0264	Nucleosome remodeling factor, subunit CAF1/NURF55/MSI1	cytoplasm,nucleus
Q61249	45	K	0.001	0.001	Down	Immunoglobulin-binding protein 1 OS=Mus musculus OX=10090 GN=Igbp1 PE=1 SV=1	Igbp1	1	0.000177677	78.043	2	VSK(1)GLELLEK	2.6254				0.321	0.751		K17606	IGBP1; immunoglobulin-binding protein 1	mmu04140 Autophagy - animal	GO:0000122 negative regulation of transcription by RNA polymerase II; GO:0001932 regulation of protein phosphorylation; GO:0001933 negative regulation of protein phosphorylation; GO:0006355 regulation of transcription, DNA-templated; GO:0006357 regulation of transcription by RNA polymerase II; GO:0007154 cell communication; GO:0007165 signal transduction; GO:0009889 regulation of biosynthetic pro…	GO:0005622 intracellular; GO:0005623 cell; GO:0005737 cytoplasm; GO:0005829 cytosol; GO:0005856 cytoskeleton; GO:0005874 microtubule; GO:0015630 microtubule cytoskeleton; GO:0043226 organelle; GO:0043228 non-membrane-bounded organelle; GO:0043229 intracellular organelle; GO:0043232 intracellular non-membrane-bounded organelle; GO:0099080 supramolecular complex; GO:0099081 supramolecular polymer; …	GO:0005488 binding; GO:0005515 protein binding; GO:0019208 phosphatase regulator activity; GO:0019888 protein phosphatase regulator activity; GO:0019899 enzyme binding; GO:0019900 kinase binding; GO:0019901 protein kinase binding; GO:0019902 phosphatase binding; GO:0019903 protein phosphatase binding; GO:0019904 protein domain specific binding; GO:0030234 enzyme regulator activity; GO:0031434 mit…			T	KOG2830	Protein phosphatase 2A-associated protein	cytoplasm
Q61327	589	K	1000	0.001	Up	Sodium-dependent dopamine transporter OS=Mus musculus OX=10090 GN=Slc6a3 PE=1 SV=2	Slc6a3	1	2.6027e-05	90.689	2	EK(1)LAYAITPEK	2.699		0.908	1.089				K05036	SLC6A3; solute carrier family 6 (neurotransmitter transporter, dopamine) member 3	mmu04728 Dopaminergic synapse; mmu05031 Amphetamine addiction; mmu05022 Pathways of neurodegeneration - multiple diseases; mmu05030 Cocaine addiction; mmu04721 Synaptic vesicle cycle; mmu05034 Alcoholism; mmu05012 Parkinson disease	GO:0001504 neurotransmitter uptake; GO:0001505 regulation of neurotransmitter levels; GO:0001963 synaptic transmission, dopaminergic; GO:0001964 startle response; GO:0003008 system process; GO:0006584 catecholamine metabolic process; GO:0006725 cellular aromatic compound metabolic process; GO:0006807 nitrogen compound metabolic process; GO:0006810 transport; GO:0006811 ion transport; GO:0006812 c…	GO:0005622 intracellular; GO:0005623 cell; GO:0005737 cytoplasm; GO:0005886 plasma membrane; GO:0005887 integral component of plasma membrane; GO:0005901 caveola; GO:0009986 cell surface; GO:0016020 membrane; GO:0016021 integral component of membrane; GO:0016600 flotillin complex; GO:0030424 axon; GO:0031224 intrinsic component of membrane; GO:0031226 intrinsic component of plasma membrane; GO:00…	GO:0002020 protease binding; GO:0005102 signaling receptor binding; GO:0005215 transporter activity; GO:0005330 dopamine:sodium symporter activity; GO:0005488 binding; GO:0005515 protein binding; GO:0008144 drug binding; GO:0008324 cation transmembrane transporter activity; GO:0008504 monoamine transmembrane transporter activity; GO:0008519 ammonium transmembrane transporter activity; GO:0015075 …			P	KOG3659	Sodium-neurotransmitter symporter	plasma membrane
Q61543	968	K	0.001	0.001	Down	Golgi apparatus protein 1 OS=Mus musculus OX=10090 GN=Glg1 PE=1 SV=1	Glg1	1	1.52151e-11	114.5	3	AKDDSELEGQVISCLK(1)LR	5.8514				0.501	0.788		K06816	GLG1; golgi apparatus protein 1	mmu04514 Cell adhesion molecules	GO:0001501 skeletal system development; GO:0002376 immune system process; GO:0006810 transport; GO:0006886 intracellular protein transport; GO:0006928 movement of cell or subcellular component; GO:0007275 multicellular organism development; GO:0008104 protein localization; GO:0009653 anatomical structure morphogenesis; GO:0009887 animal organ morphogenesis; GO:0009892 negative regulation of metab…	GO:0000139 Golgi membrane; GO:0005576 extracellular region; GO:0005622 intracellular; GO:0005623 cell; GO:0005737 cytoplasm; GO:0005794 Golgi apparatus; GO:0005795 Golgi stack; GO:0005797 Golgi medial cisterna; GO:0005886 plasma membrane; GO:0012505 endomembrane system; GO:0016020 membrane; GO:0031012 extracellular matrix; GO:0031090 organelle membrane; GO:0031984 organelle subcompartment; GO:003…	GO:0005102 signaling receptor binding; GO:0005488 binding; GO:0005515 protein binding; GO:0017134 fibroblast growth factor binding; GO:0019838 growth factor binding;			U	KOG3648	Golgi apparatus protein (cysteine-rich fibroblast growth factor receptor)	mitochondria,peroxisome
Q61598	57	K	0.001	0.001	Down	Rab GDP dissociation inhibitor beta OS=Mus musculus OX=10090 GN=Gdi2 PE=1 SV=1	Gdi2	1	4.90477e-05	88.24	2	FK(1)LPGQPPASMGR	2.4561				0.74	0.986		K17255			GO:0001775 cell activation; GO:0002252 immune effector process; GO:0002263 cell activation involved in immune response; GO:0002274 myeloid leukocyte activation; GO:0002275 myeloid cell activation involved in immune response; GO:0002283 neutrophil activation involved in immune response; GO:0002366 leukocyte activation involved in immune response; GO:0002376 immune system process; GO:0002443 leukoc…	GO:0000323 lytic vacuole; GO:0005576 extracellular region; GO:0005622 intracellular; GO:0005623 cell; GO:0005737 cytoplasm; GO:0005764 lysosome; GO:0005766 primary lysosome; GO:0005773 vacuole; GO:0005775 vacuolar lumen; GO:0005794 Golgi apparatus; GO:0005829 cytosol; GO:0012505 endomembrane system; GO:0016020 membrane; GO:0030141 secretory granule; GO:0031410 cytoplasmic vesicle; GO:0031974 memb…	GO:0005092 GDP-dissociation inhibitor activity; GO:0005093 Rab GDP-dissociation inhibitor activity; GO:0005096 GTPase activator activity; GO:0005488 binding; GO:0005515 protein binding; GO:0008047 enzyme activator activity; GO:0019899 enzyme binding; GO:0030234 enzyme regulator activity; GO:0030695 GTPase regulator activity; GO:0031267 small GTPase binding; GO:0051020 GTPase binding; GO:0060589 n…			O	KOG1439	RAB proteins geranylgeranyltransferase component A (RAB escort protein)	endoplasmic reticulum
Q61655	228	K	0.001	0.001	Down	ATP-dependent RNA helicase DDX19A OS=Mus musculus OX=10090 GN=Ddx19a PE=1 SV=2	Ddx19a	1	0.0088627	65.313	2	LK(1)FIDPK	3.4473				0.918	1.243	0.87	K18655	DDX19; ATP-dependent RNA helicase DDX19/DBP5 [EC:3.6.4.13]	mmu03015 mRNA surveillance pathway; mmu03013 RNA transport	GO:0006139 nucleobase-containing compound metabolic process; GO:0006396 RNA processing; GO:0006725 cellular aromatic compound metabolic process; GO:0006807 nitrogen compound metabolic process; GO:0008152 metabolic process; GO:0008380 RNA splicing; GO:0009987 cellular process; GO:0010467 gene expression; GO:0010468 regulation of gene expression; GO:0010501 RNA secondary structure unwinding; GO:001…	GO:0005622 intracellular; GO:0005623 cell; GO:0005634 nucleus; GO:0005681 spliceosomal complex; GO:0005730 nucleolus; GO:0005737 cytoplasm; GO:0031974 membrane-enclosed lumen; GO:0031981 nuclear lumen; GO:0032991 protein-containing complex; GO:0043226 organelle; GO:0043227 membrane-bounded organelle; GO:0043228 non-membrane-bounded organelle; GO:0043229 intracellular organelle; GO:0043231 intrace…	GO:0003724 RNA helicase activity; GO:0003824 catalytic activity; GO:0004386 helicase activity; GO:0008186 RNA-dependent ATPase activity; GO:0016462 pyrophosphatase activity; GO:0016787 hydrolase activity; GO:0016817 hydrolase activity, acting on acid anhydrides; GO:0016818 hydrolase activity, acting on acid anhydrides, in phosphorus-containing anhydrides; GO:0016887 ATPase activity; GO:0017111 nu…	PF00270	DEAD/DEAH box helicase	A	KOG0332	ATP-dependent RNA helicase	cytoplasm,nucleus
Q61699	272	K	1000	0.001	Up	Heat shock protein 105 kDa OS=Mus musculus OX=10090 GN=Hsph1 PE=1 SV=2	Hsph1	1	0.00109923	88.181	2	LHQECEK(1)LK	1.6267		1.107	0.864				K09485	HSP110; heat shock protein 110kDa	mmu04141 Protein processing in endoplasmic reticulum	GO:0001932 regulation of protein phosphorylation; GO:0001933 negative regulation of protein phosphorylation; GO:0001934 positive regulation of protein phosphorylation; GO:0002682 regulation of immune system process; GO:0002684 positive regulation of immune system process; GO:0002694 regulation of leukocyte activation; GO:0002696 positive regulation of leukocyte activation; GO:0006355 regulation o…	GO:0005576 extracellular region; GO:0005622 intracellular; GO:0005623 cell; GO:0005634 nucleus; GO:0005654 nucleoplasm; GO:0005737 cytoplasm; GO:0005829 cytosol; GO:0030139 endocytic vesicle; GO:0031410 cytoplasmic vesicle; GO:0031974 membrane-enclosed lumen; GO:0031981 nuclear lumen; GO:0031982 vesicle; GO:0031983 vesicle lumen; GO:0032991 protein-containing complex; GO:0043226 organelle; GO:004…	GO:0000166 nucleotide binding; GO:0000774 adenyl-nucleotide exchange factor activity; GO:0005488 binding; GO:0005515 protein binding; GO:0008092 cytoskeletal protein binding; GO:0015631 tubulin binding; GO:0017076 purine nucleotide binding; GO:0030234 enzyme regulator activity; GO:0030554 adenyl nucleotide binding; GO:0036094 small molecule binding; GO:0043014 alpha-tubulin binding; GO:0060589 nu…			O	KOG0103	Molecular chaperones HSP105/HSP110/SSE1, HSP70 superfamily	cytoplasm
Q61753	69	K	0.001	0.001	Down	D-3-phosphoglycerate dehydrogenase OS=Mus musculus OX=10090 GN=Phgdh PE=1 SV=3	Phgdh	1	1.00887e-08	124.62	2	VTADVINAAEK(1)LQVVGR	4.0115				0.206	0.868		K00058	serA; D-3-phosphoglycerate dehydrogenase / 2-oxoglutarate reductase [EC:1.1.1.95 1.1.1.399]	mmu01230 Biosynthesis of amino acids; mmu01200 Carbon metabolism; mmu00260 Glycine, serine and threonine metabolism; mmu00270 Cysteine and methionine metabolism; mmu01100 Metabolic pathways	GO:0001505 regulation of neurotransmitter levels; GO:0006082 organic acid metabolic process; GO:0006091 generation of precursor metabolites and energy; GO:0006520 cellular amino acid metabolic process; GO:0006541 glutamine metabolic process; GO:0006544 glycine metabolic process; GO:0006563 L-serine metabolic process; GO:0006564 L-serine biosynthetic process; GO:0006566 threonine metabolic process…	GO:0005622 intracellular; GO:0005623 cell; GO:0005737 cytoplasm; GO:0005829 cytosol; GO:0043209 myelin sheath;	GO:0003824 catalytic activity; GO:0004617 phosphoglycerate dehydrogenase activity; GO:0009055 electron transfer activity; GO:0016491 oxidoreductase activity; GO:0016614 oxidoreductase activity, acting on CH-OH group of donors; GO:0016616 oxidoreductase activity, acting on the CH-OH group of donors, NAD or NADP as acceptor;	PF00389; PF02826	D-isomer specific 2-hydroxyacid dehydrogenase, catalytic domain; D-isomer specific 2-hydroxyacid dehydrogenase, NAD binding domain	E	KOG0068	D-3-phosphoglycerate dehydrogenase, D-isomer-specific 2-hydroxy acid dehydrogenase superfamily	cytoplasm
Q91Y86	166	K	0.001	0.001	Down	Mitogen-activated protein kinase 8 OS=Mus musculus OX=10090 GN=Mapk8 PE=1 SV=1	Mapk8	1	1.76227e-06	97.175	2	SDCTLK(1)ILDFGLAR	4.6414				1.336	0.776		K04440	JNK; mitogen-activated protein kinase 8/9/10 (c-Jun N-terminal kinase) [EC:2.7.11.24]	mmu04920 Adipocytokine signaling pathway; mmu04658 Th1 and Th2 cell differentiation; mmu04510 Focal adhesion; mmu05142 Chagas disease; mmu05135 Yersinia infection; mmu05145 Toxoplasmosis; mmu04917 Prolactin signaling pathway; mmu04910 Insulin signaling pathway; mmu05012 Parkinson disease; mmu04914 Progesterone-mediated oocyte maturation; mmu04140 Autophagy - animal; mmu04657 IL-17 signaling pathw…	GO:0000165 MAPK cascade; GO:0000302 response to reactive oxygen species; GO:0000902 cell morphogenesis; GO:0000904 cell morphogenesis involved in differentiation; GO:0001503 ossification; GO:0001764 neuron migration; GO:0002052 positive regulation of neuroblast proliferation; GO:0002237 response to molecule of bacterial origin; GO:0002682 regulation of immune system process; GO:0002764 immune res…	GO:0002102 podosome; GO:0005622 intracellular; GO:0005623 cell; GO:0005634 nucleus; GO:0005654 nucleoplasm; GO:0005737 cytoplasm; GO:0005739 mitochondrion; GO:0005829 cytosol; GO:0005856 cytoskeleton; GO:0015629 actin cytoskeleton; GO:0030424 axon; GO:0030425 dendrite; GO:0031974 membrane-enclosed lumen; GO:0031981 nuclear lumen; GO:0031982 vesicle; GO:0032838 plasma membrane bounded cell project…	GO:0003824 catalytic activity; GO:0004672 protein kinase activity; GO:0004674 protein serine/threonine kinase activity; GO:0004705 JUN kinase activity; GO:0004707 MAP kinase activity; GO:0004712 protein serine/threonine/tyrosine kinase activity; GO:0005488 binding; GO:0005515 protein binding; GO:0008092 cytoskeletal protein binding; GO:0016301 kinase activity; GO:0016740 transferase activity; GO:…	PF00069	Protein kinase domain	T	KOG0665	Jun-N-terminal kinase (JNK)	cytoplasm
Q62318	255	K	0.001	0.001	Down	Transcription intermediary factor 1-beta OS=Mus musculus OX=10090 GN=Trim28 PE=1 SV=3	Trim28	1	0.0464408	86.205	2	K(1)LLASLVK	2.0696				0.658		1.034	K08882			GO:0000003 reproduction; GO:0000122 negative regulation of transcription by RNA polymerase II; GO:0001701 in utero embryonic development; GO:0001837 epithelial to mesenchymal transition; GO:0001890 placenta development; GO:0001892 embryonic placenta development; GO:0002009 morphogenesis of an epithelium; GO:0002376 immune system process; GO:0003006 developmental process involved in reproduction; …	GO:0000228 nuclear chromosome; GO:0000785 chromatin; GO:0000790 nuclear chromatin; GO:0000791 euchromatin; GO:0000792 heterochromatin; GO:0005622 intracellular; GO:0005623 cell; GO:0005634 nucleus; GO:0005654 nucleoplasm; GO:0005667 transcription regulator complex; GO:0005694 chromosome; GO:0005719 nuclear euchromatin; GO:0005720 nuclear heterochromatin; GO:0031974 membrane-enclosed lumen; GO:003…	GO:0003676 nucleic acid binding; GO:0003677 DNA binding; GO:0003682 chromatin binding; GO:0003712 transcription coregulator activity; GO:0003713 transcription coactivator activity; GO:0003714 transcription corepressor activity; GO:0003824 catalytic activity; GO:0004672 protein kinase activity; GO:0004842 ubiquitin-protein transferase activity; GO:0005488 binding; GO:0005515 protein binding; GO:00…	PF00643; PF00628	B-box zinc finger; PHD-finger	K	KOG2177	Predicted E3 ubiquitin ligase	nucleus
Q62446	89	K	0.001	0.001	Down	Peptidyl-prolyl cis-trans isomerase FKBP3 OS=Mus musculus OX=10090 GN=Fkbp3 PE=1 SV=2	Fkbp3	1	0.00365217	85.622	2	NVK(1)LSDDKPK	3.4626				1.063		0.67	K09570			GO:0000413 protein peptidyl-prolyl isomerization; GO:0006457 protein folding; GO:0006464 cellular protein modification process; GO:0006807 nitrogen compound metabolic process; GO:0007154 cell communication; GO:0007165 signal transduction; GO:0008152 metabolic process; GO:0009987 cellular process; GO:0018193 peptidyl-amino acid modification; GO:0018208 peptidyl-proline modification; GO:0019538 pro…	GO:0005622 intracellular; GO:0005623 cell; GO:0005634 nucleus; GO:0005737 cytoplasm; GO:0043226 organelle; GO:0043227 membrane-bounded organelle; GO:0043229 intracellular organelle; GO:0043231 intracellular membrane-bounded organelle;	GO:0003755 peptidyl-prolyl cis-trans isomerase activity; GO:0003824 catalytic activity; GO:0005488 binding; GO:0005527 macrolide binding; GO:0005528 FK506 binding; GO:0008144 drug binding; GO:0016853 isomerase activity; GO:0016859 cis-trans isomerase activity; GO:0038023 signaling receptor activity; GO:0060089 molecular transducer activity; GO:0097159 organic cyclic compound binding; GO:0140096 c…	PF00254	FKBP-type peptidyl-prolyl cis-trans isomerase	O	KOG0544	FKBP-type peptidyl-prolyl cis-trans isomerase	cytoplasm
Q64455	737	K	0.001	0.001	Down	Receptor-type tyrosine-protein phosphatase eta OS=Mus musculus OX=10090 GN=Ptprj PE=1 SV=2	Ptprj	1	6.28947e-05	110.58	2	VK(1)FSGFEASHGPIK	4.0349				0.572		0.901	K05698	PTPRJ; receptor-type tyrosine-protein phosphatase eta [EC:3.1.3.48]	mmu04520 Adherens junction; mmu05208 Chemical carcinogenesis - reactive oxygen species	GO:0001558 regulation of cell growth; GO:0001568 blood vessel development; GO:0001570 vasculogenesis; GO:0001775 cell activation; GO:0001932 regulation of protein phosphorylation; GO:0001933 negative regulation of protein phosphorylation; GO:0001944 vasculature development; GO:0001952 regulation of cell-matrix adhesion; GO:0001954 positive regulation of cell-matrix adhesion; GO:0002252 immune eff…	GO:0001726 ruffle; GO:0001772 immunological synapse; GO:0005622 intracellular; GO:0005623 cell; GO:0005737 cytoplasm; GO:0005886 plasma membrane; GO:0005887 integral component of plasma membrane; GO:0005911 cell-cell junction; GO:0009986 cell surface; GO:0012505 endomembrane system; GO:0012506 vesicle membrane; GO:0016020 membrane; GO:0016021 integral component of membrane; GO:0030054 cell juncti…	GO:0003824 catalytic activity; GO:0004721 phosphoprotein phosphatase activity; GO:0004725 protein tyrosine phosphatase activity; GO:0005102 signaling receptor binding; GO:0005161 platelet-derived growth factor receptor binding; GO:0005488 binding; GO:0005515 protein binding; GO:0008013 beta-catenin binding; GO:0016787 hydrolase activity; GO:0016788 hydrolase activity, acting on ester bonds; GO:00…	PF00041; PF00102	Fibronectin type III domain; Protein-tyrosine phosphatase	T	KOG0791	Protein tyrosine phosphatase, contains fn3 domain	plasma membrane
Q64511	985	K	0.001	0.001	Down	DNA topoisomerase 2-beta OS=Mus musculus OX=10090 GN=Top2b PE=1 SV=2	Top2b	1	4.75589e-11	146.58	3	MTEEK(1)LAQAEAAGLHK	5.2497				0.966	0.843	0.85	K03164	TOP2; DNA topoisomerase II [EC:5.6.2.2]	mmu01524 Platinum drug resistance	GO:0000003 reproduction; GO:0000075 cell cycle checkpoint; GO:0000278 mitotic cell cycle; GO:0000280 nuclear division; GO:0000302 response to reactive oxygen species; GO:0000712 resolution of meiotic recombination intermediates; GO:0000819 sister chromatid segregation; GO:0000902 cell morphogenesis; GO:0000904 cell morphogenesis involved in differentiation; GO:0001764 neuron migration; GO:0006139…	GO:0005622 intracellular; GO:0005623 cell; GO:0005634 nucleus; GO:0005654 nucleoplasm; GO:0005730 nucleolus; GO:0005737 cytoplasm; GO:0005829 cytosol; GO:0031974 membrane-enclosed lumen; GO:0031981 nuclear lumen; GO:0032991 protein-containing complex; GO:0043226 organelle; GO:0043227 membrane-bounded organelle; GO:0043228 non-membrane-bounded organelle; GO:0043229 intracellular organelle; GO:0043…	GO:0003682 chromatin binding; GO:0003824 catalytic activity; GO:0003916 DNA topoisomerase activity; GO:0003918 DNA topoisomerase type II (double strand cut, ATP-hydrolyzing) activity; GO:0005080 protein kinase C binding; GO:0005488 binding; GO:0005515 protein binding; GO:0008022 protein C-terminus binding; GO:0008094 DNA-dependent ATPase activity; GO:0016462 pyrophosphatase activity; GO:0016787 h…	PF02518; PF00204	Histidine kinase-, DNA gyrase B-, and HSP90-like ATPase; DNA gyrase B	B	KOG0355	DNA topoisomerase type II	cytoplasm,nucleus
Q64669	251	K	0.339	0.0181313	Down	NAD(P)H dehydrogenase [quinone] 1 OS=Mus musculus OX=10090 GN=Nqo1 PE=1 SV=3	Nqo1	1	0.000223315	65.879	3	NK(1)FGLSVGHHLGK	6.3811	0.392	0.52		1.283		1.411	K00355	NQO1; NAD(P)H dehydrogenase (quinone) [EC:1.6.5.2]	mmu05418 Fluid shear stress and atherosclerosis; mmu05225 Hepatocellular carcinoma; mmu01100 Metabolic pathways; mmu05208 Chemical carcinogenesis - reactive oxygen species; mmu00130 Ubiquinone and other terpenoid-quinone biosynthesis; mmu01240 Biosynthesis of cofactors; mmu05200 Pathways in cancer	GO:0000302 response to reactive oxygen species; GO:0000303 response to superoxide; GO:0000305 response to oxygen radical; GO:0001101 response to acid chemical; GO:0001505 regulation of neurotransmitter levels; GO:0006521 regulation of cellular amino acid metabolic process; GO:0006801 superoxide metabolic process; GO:0006805 xenobiotic metabolic process; GO:0006807 nitrogen compound metabolic proc…	GO:0005622 intracellular; GO:0005623 cell; GO:0005737 cytoplasm; GO:0005829 cytosol; GO:0030425 dendrite; GO:0036477 somatodendritic compartment; GO:0042995 cell projection; GO:0043005 neuron projection; GO:0043025 neuronal cell body; GO:0044297 cell body; GO:0097447 dendritic tree; GO:0120025 plasma membrane bounded cell projection;	GO:0003824 catalytic activity; GO:0003955 NAD(P)H dehydrogenase (quinone) activity; GO:0004128 cytochrome-b5 reductase activity, acting on NAD(P)H; GO:0004784 superoxide dismutase activity; GO:0005488 binding; GO:0005515 protein binding; GO:0016209 antioxidant activity; GO:0016491 oxidoreductase activity; GO:0016651 oxidoreductase activity, acting on NAD(P)H; GO:0016653 oxidoreductase activity, a…	PF02525	Flavodoxin-like fold				cytoplasm
Q68FD5	798	K	0.001	0.001	Down	Clathrin heavy chain 1 OS=Mus musculus OX=10090 GN=Cltc PE=1 SV=3	Cltc	1	6.3989e-09	136.06	2	NNLQK(1)YIEIYVQK	4.6922				0.432	0.921		K04646	CLTC; clathrin heavy chain	mmu04961 Endocrine and other factor-regulated calcium reabsorption; mmu04142 Lysosome; mmu05016 Huntington disease; mmu05100 Bacterial invasion of epithelial cells; mmu04721 Synaptic vesicle cycle; mmu04144 Endocytosis	GO:0000041 transition metal ion transport; GO:0000226 microtubule cytoskeleton organization; GO:0000278 mitotic cell cycle; GO:0000280 nuclear division; GO:0002376 immune system process; GO:0002478 antigen processing and presentation of exogenous peptide antigen; GO:0002495 antigen processing and presentation of peptide antigen via MHC class II; GO:0002504 antigen processing and presentation of p…	GO:0000139 Golgi membrane; GO:0000323 lytic vacuole; GO:0005622 intracellular; GO:0005623 cell; GO:0005694 chromosome; GO:0005737 cytoplasm; GO:0005739 mitochondrion; GO:0005764 lysosome; GO:0005765 lysosomal membrane; GO:0005768 endosome; GO:0005773 vacuole; GO:0005774 vacuolar membrane; GO:0005794 Golgi apparatus; GO:0005802 trans-Golgi network; GO:0005819 spindle; GO:0005829 cytosol; GO:000585…	GO:0002020 protease binding; GO:0003676 nucleic acid binding; GO:0003723 RNA binding; GO:0003725 double-stranded RNA binding; GO:0005102 signaling receptor binding; GO:0005198 structural molecule activity; GO:0005488 binding; GO:0005515 protein binding; GO:0008022 protein C-terminus binding; GO:0008092 cytoskeletal protein binding; GO:0019899 enzyme binding; GO:0019900 kinase binding; GO:0019901 …	PF13838	Clathrin-H-link	U	KOG0985	Vesicle coat protein clathrin, heavy chain	cytoplasm
Q6DIC0	1196	K	0.001	0.001	Down	Probable global transcription activator SNF2L2 OS=Mus musculus OX=10090 GN=Smarca2 PE=1 SV=1	Smarca2	1	0.000110435	114.64	2	YK(1)LNVDQK	3.1258				0.618		1.29	K11647	SMARCA2_4; SWI/SNF-related matrix-associated actin-dependent regulator of chromatin subfamily A member 2/4 [EC:3.6.4.-]	mmu04714 Thermogenesis; mmu05225 Hepatocellular carcinoma	GO:0000122 negative regulation of transcription by RNA polymerase II; GO:0001558 regulation of cell growth; GO:0001944 vasculature development; GO:0006323 DNA packaging; GO:0006325 chromatin organization; GO:0006333 chromatin assembly or disassembly; GO:0006334 nucleosome assembly; GO:0006338 chromatin remodeling; GO:0006355 regulation of transcription, DNA-templated; GO:0006357 regulation of tra…	GO:0000228 nuclear chromosome; GO:0000785 chromatin; GO:0000790 nuclear chromatin; GO:0005622 intracellular; GO:0005623 cell; GO:0005634 nucleus; GO:0005654 nucleoplasm; GO:0005694 chromosome; GO:0005856 cytoskeleton; GO:0016514 SWI/SNF complex; GO:0031974 membrane-enclosed lumen; GO:0031981 nuclear lumen; GO:0032991 protein-containing complex; GO:0043226 organelle; GO:0043227 membrane-bounded or…	GO:0001067 regulatory region nucleic acid binding; GO:0003676 nucleic acid binding; GO:0003677 DNA binding; GO:0003682 chromatin binding; GO:0003712 transcription coregulator activity; GO:0003713 transcription coactivator activity; GO:0003824 catalytic activity; GO:0004386 helicase activity; GO:0005488 binding; GO:0008094 DNA-dependent ATPase activity; GO:0016462 pyrophosphatase activity; GO:0016…	PF07529; PF07533; PF00439	HSA; BRK domain; Bromodomain	B	KOG0386	Chromatin remodeling complex SWI/SNF, component SWI2 and related ATPases (DNA/RNA helicase superfamily)	nucleus
Q6IRU2	195	K	0.001	0.001	Down	Tropomyosin alpha-4 chain OS=Mus musculus OX=10090 GN=Tpm4 PE=1 SV=3	Tpm4	1	0.0221129	42.835	2	LLSDK(1)LK	8.1329				0.867		1.113	K10375	TPM4; tropomyosin 4	mmu04260 Cardiac muscle contraction; mmu04261 Adrenergic signaling in cardiomyocytes; mmu05414 Dilated cardiomyopathy; mmu05410 Hypertrophic cardiomyopathy	GO:0003008 system process; GO:0003012 muscle system process; GO:0006936 muscle contraction; GO:0006996 organelle organization; GO:0007010 cytoskeleton organization; GO:0007015 actin filament organization; GO:0009987 cellular process; GO:0016043 cellular component organization; GO:0030029 actin filament-based process; GO:0030036 actin cytoskeleton organization; GO:0032501 multicellular organismal …	GO:0001725 stress fiber; GO:0002102 podosome; GO:0005622 intracellular; GO:0005623 cell; GO:0005737 cytoplasm; GO:0005856 cytoskeleton; GO:0005862 muscle thin filament tropomyosin; GO:0005865 striated muscle thin filament; GO:0005884 actin filament; GO:0005938 cell cortex; GO:0015629 actin cytoskeleton; GO:0030016 myofibril; GO:0030017 sarcomere; GO:0030863 cortical cytoskeleton; GO:0032432 actin…	GO:0003779 actin binding; GO:0005198 structural molecule activity; GO:0005488 binding; GO:0005515 protein binding; GO:0008092 cytoskeletal protein binding; GO:0008307 structural constituent of muscle; GO:0042802 identical protein binding; GO:0042803 protein homodimerization activity; GO:0044877 protein-containing complex binding; GO:0046982 protein heterodimerization activity; GO:0046983 protein …			Z	KOG1003	Actin filament-coating protein tropomyosin	cytoplasm
Q6NS52	607	K	1000	0.001	Up	Diacylglycerol kinase beta OS=Mus musculus OX=10090 GN=Dgkb PE=1 SV=2	Dgkb	0.999992	0.00622955	76.572	3	EKHPEK(1)FNSR	0.4816		0.984	1.011				K00901	dgkA; diacylglycerol kinase (ATP) [EC:2.7.1.107]	mmu04070 Phosphatidylinositol signaling system; mmu00561 Glycerolipid metabolism; mmu01100 Metabolic pathways; mmu05231 Choline metabolism in cancer; mmu04072 Phospholipase D signaling pathway; mmu00564 Glycerophospholipid metabolism	GO:0001775 cell activation; GO:0006629 lipid metabolic process; GO:0006793 phosphorus metabolic process; GO:0006796 phosphate-containing compound metabolic process; GO:0006950 response to stress; GO:0007596 blood coagulation; GO:0007599 hemostasis; GO:0008152 metabolic process; GO:0009611 response to wounding; GO:0009987 cellular process; GO:0016310 phosphorylation; GO:0030168 platelet activation…	GO:0005622 intracellular; GO:0005623 cell; GO:0005737 cytoplasm; GO:0005829 cytosol; GO:0005886 plasma membrane; GO:0016020 membrane; GO:0071944 cell periphery;	GO:0003824 catalytic activity; GO:0004143 diacylglycerol kinase activity; GO:0016301 kinase activity; GO:0016740 transferase activity; GO:0016772 transferase activity, transferring phosphorus-containing groups; GO:0016773 phosphotransferase activity, alcohol group as acceptor;	PF13499; PF00130	EF-hand domain pair; Phorbol esters/diacylglycerol binding domain (C1 domain)	T	KOG1169	Diacylglycerol kinase	cytoplasm
Q6PB44	308	K	0.001	0.001	Down	Tyrosine-protein phosphatase non-receptor type 23 OS=Mus musculus OX=10090 GN=Ptpn23 PE=1 SV=2	Ptpn23	1	2.70916e-05	100.07	2	FAMDVIGGK(1)YNSAK	2.6801					0.989	0.923	K18040			GO:0002791 regulation of peptide secretion; GO:0002793 positive regulation of peptide secretion; GO:0006464 cellular protein modification process; GO:0006470 protein dephosphorylation; GO:0006508 proteolysis; GO:0006511 ubiquitin-dependent protein catabolic process; GO:0006793 phosphorus metabolic process; GO:0006796 phosphate-containing compound metabolic process; GO:0006807 nitrogen compound me…	GO:0005622 intracellular; GO:0005623 cell; GO:0005634 nucleus; GO:0005654 nucleoplasm; GO:0005737 cytoplasm; GO:0005768 endosome; GO:0005769 early endosome; GO:0005815 microtubule organizing center; GO:0005856 cytoskeleton; GO:0005929 cilium; GO:0012505 endomembrane system; GO:0015630 microtubule cytoskeleton; GO:0016604 nuclear body; GO:0031410 cytoplasmic vesicle; GO:0031974 membrane-enclosed l…	GO:0003824 catalytic activity; GO:0004721 phosphoprotein phosphatase activity; GO:0004725 protein tyrosine phosphatase activity; GO:0005488 binding; GO:0005515 protein binding; GO:0016787 hydrolase activity; GO:0016788 hydrolase activity, acting on ester bonds; GO:0016791 phosphatase activity; GO:0019899 enzyme binding; GO:0019900 kinase binding; GO:0019901 protein kinase binding; GO:0042578 phos…	PF03097; PF13949; PF00102	BRO1-like domain; ALIX V-shaped domain binding to HIV ; Protein-tyrosine phosphatase	T	KOG2220	Predicted signal transduction protein	cytoplasm,nucleus
Q6PIE5	485	K	0.001	0.001	Down	Sodium/potassium-transporting ATPase subunit alpha-2 OS=Mus musculus OX=10090 GN=Atp1a2 PE=1 SV=1	Atp1a2	1	1.06448e-08	77.325	3	VAEIPFNSTNK(1)YQLSIHER	2.1326				0.991	1.251	0.69	K01539	ATP1A; sodium/potassium-transporting ATPase subunit alpha [EC:7.2.2.13]	mmu04961 Endocrine and other factor-regulated calcium reabsorption; mmu04964 Proximal tubule bicarbonate reclamation; mmu04919 Thyroid hormone signaling pathway; mmu04260 Cardiac muscle contraction; mmu04976 Bile secretion; mmu04970 Salivary secretion; mmu04022 cGMP-PKG signaling pathway; mmu04971 Gastric acid secretion; mmu04024 cAMP signaling pathway; mmu04973 Carbohydrate digestion and absorpt…	GO:0001504 neurotransmitter uptake; GO:0001505 regulation of neurotransmitter levels; GO:0001508 action potential; GO:0002026 regulation of the force of heart contraction; GO:0002028 regulation of sodium ion transport; GO:0002036 regulation of L-glutamate import across plasma membrane; GO:0002087 regulation of respiratory gaseous exchange by nervous system process; GO:0003008 system process; GO:0…	GO:0005622 intracellular; GO:0005623 cell; GO:0005737 cytoplasm; GO:0005768 endosome; GO:0005886 plasma membrane; GO:0005887 integral component of plasma membrane; GO:0005890 sodium:potassium-exchanging ATPase complex; GO:0005901 caveola; GO:0005911 cell-cell junction; GO:0012505 endomembrane system; GO:0014704 intercalated disc; GO:0016020 membrane; GO:0016021 integral component of membrane; GO:…	GO:0000166 nucleotide binding; GO:0003824 catalytic activity; GO:0005215 transporter activity; GO:0005391 sodium:potassium-exchanging ATPase activity; GO:0005488 binding; GO:0005496 steroid binding; GO:0005515 protein binding; GO:0005524 ATP binding; GO:0008144 drug binding; GO:0008289 lipid binding; GO:0008324 cation transmembrane transporter activity; GO:0008556 potassium transmembrane transpor…	PF00690; PF00702	Cation transporter/ATPase, N-terminus; haloacid dehalogenase-like hydrolase	P	KOG0203	Na+/K+ ATPase, alpha subunit	plasma membrane
Q6ZPU9	543	K	1000	0.001	Up	KIF-binding protein OS=Mus musculus OX=10090 GN=Kifbp PE=1 SV=2	Kifbp	1	0.00260017	69.093	2	PAMLAK(1)FR	3.9534		1.021	0.939				K23845			GO:0006810 transport; GO:0006839 mitochondrial transport; GO:0051179 localization; GO:0051234 establishment of localization;	GO:0005622 intracellular; GO:0005623 cell; GO:0005737 cytoplasm; GO:0005739 mitochondrion; GO:0043226 organelle; GO:0043227 membrane-bounded organelle; GO:0043229 intracellular organelle; GO:0043231 intracellular membrane-bounded organelle;	GO:0005488 binding; GO:0005515 protein binding; GO:0008092 cytoskeletal protein binding; GO:0019894 kinesin binding;						cytoplasm
Q76MZ3	472	K	0.001	0.001	Down	Serine/threonine-protein phosphatase 2A 65 kDa regulatory subunit A alpha isoform OS=Mus musculus OX=10090 GN=Ppp2r1a PE=1 SV=3	Ppp2r1a	1	0.0098999	86.205	2	LVEK(1)FGK	4.2662				1.039	0.991	1.147	K03456	PPP2R1; serine/threonine-protein phosphatase 2A regulatory subunit A	mmu04114 Oocyte meiosis; mmu04728 Dopaminergic synapse; mmu05165 Human papillomavirus infection; mmu03015 mRNA surveillance pathway; mmu05142 Chagas disease; mmu04071 Sphingolipid signaling pathway; mmu04261 Adrenergic signaling in cardiomyocytes; mmu04151 PI3K-Akt signaling pathway; mmu05160 Hepatitis C; mmu04390 Hippo signaling pathway; mmu04152 AMPK signaling pathway; mmu04730 Long-term depres…	GO:0000003 reproduction; GO:0000070 mitotic sister chromatid segregation; GO:0000086 G2/M transition of mitotic cell cycle; GO:0000184 nuclear-transcribed mRNA catabolic process, nonsense-mediated decay; GO:0000188 inactivation of MAPK activity; GO:0000212 meiotic spindle organization; GO:0000226 microtubule cytoskeleton organization; GO:0000278 mitotic cell cycle; GO:0000280 nuclear division; GO…	GO:0000159 protein phosphatase type 2A complex; GO:0000775 chromosome, centromeric region; GO:0005622 intracellular; GO:0005623 cell; GO:0005634 nucleus; GO:0005694 chromosome; GO:0005737 cytoplasm; GO:0005739 mitochondrion; GO:0005829 cytosol; GO:0005856 cytoskeleton; GO:0008287 protein serine/threonine phosphatase complex; GO:0015630 microtubule cytoskeleton; GO:0016020 membrane; GO:0032991 pro…	GO:0003823 antigen binding; GO:0003824 catalytic activity; GO:0004721 phosphoprotein phosphatase activity; GO:0004722 protein serine/threonine phosphatase activity; GO:0005488 binding; GO:0005515 protein binding; GO:0016787 hydrolase activity; GO:0016788 hydrolase activity, acting on ester bonds; GO:0016791 phosphatase activity; GO:0019208 phosphatase regulator activity; GO:0019888 protein phosph…			T	KOG0211	Protein phosphatase 2A regulatory subunit A and related proteins	cytoplasm
Q7TQD2	205	K	0.001	0.001	Down	Tubulin polymerization-promoting protein OS=Mus musculus OX=10090 GN=Tppp PE=1 SV=1	Tppp	1	4.16781e-19	114.35	3	VDLVDESGYVPGYK(1)HAGTYDQK	5.1009				0.684	0.951					GO:0000226 microtubule cytoskeleton organization; GO:0001578 microtubule bundle formation; GO:0006996 organelle organization; GO:0007010 cytoskeleton organization; GO:0007017 microtubule-based process; GO:0009987 cellular process; GO:0016043 cellular component organization; GO:0022607 cellular component assembly; GO:0031109 microtubule polymerization or depolymerization; GO:0031334 positive regul…	GO:0005622 intracellular; GO:0005623 cell; GO:0005634 nucleus; GO:0005737 cytoplasm; GO:0005739 mitochondrion; GO:0005829 cytosol; GO:0005856 cytoskeleton; GO:0043209 myelin sheath; GO:0043226 organelle; GO:0043227 membrane-bounded organelle; GO:0043228 non-membrane-bounded organelle; GO:0043229 intracellular organelle; GO:0043231 intracellular membrane-bounded organelle; GO:0043232 intracellular…	GO:0005488 binding; GO:0005515 protein binding; GO:0008017 microtubule binding; GO:0008092 cytoskeletal protein binding; GO:0015631 tubulin binding;	PF05517	p25-alpha	T	KOG4070	Putative signal transduction protein p25	cytoplasm
Q80TM9	1570	K	0.001	0.001	Down	Nischarin OS=Mus musculus OX=10090 GN=Nisch PE=1 SV=2	Nisch	1	0.000168992	95.311	2	EK(1)LISLLAR	0.63108				0.518	1.645		K24095			GO:0003008 system process; GO:0003013 circulatory system process; GO:0005975 carbohydrate metabolic process; GO:0005996 monosaccharide metabolic process; GO:0006006 glucose metabolic process; GO:0006810 transport; GO:0006996 organelle organization; GO:0007010 cytoskeleton organization; GO:0007154 cell communication; GO:0007165 signal transduction; GO:0007264 small GTPase mediated signal transduct…	GO:0005622 intracellular; GO:0005623 cell; GO:0005737 cytoplasm; GO:0005768 endosome; GO:0005769 early endosome; GO:0005829 cytosol; GO:0005886 plasma membrane; GO:0012505 endomembrane system; GO:0016020 membrane; GO:0031410 cytoplasmic vesicle; GO:0031982 vesicle; GO:0043226 organelle; GO:0043227 membrane-bounded organelle; GO:0043229 intracellular organelle; GO:0055037 recycling endosome; GO:00…	GO:0005102 signaling receptor binding; GO:0005178 integrin binding; GO:0005488 binding; GO:0005515 protein binding; GO:0042802 identical protein binding; GO:0044877 protein-containing complex binding; GO:0050839 cell adhesion molecule binding;	PF00787	PX domain	TZ	KOG1859	Leucine-rich repeat proteins	plasma membrane
Q80VC9	1125	K	0.001	0.001	Down	Calmodulin-regulated spectrin-associated protein 3 OS=Mus musculus OX=10090 GN=Camsap3 PE=1 SV=1	Camsap3	1	1.38276e-05	49.485	3	SNK(1)FIIHNALSHCCLAGK	8.9901				1.117		1.005	K17493			GO:0000226 microtubule cytoskeleton organization; GO:0001738 morphogenesis of a polarized epithelium; GO:0001952 regulation of cell-matrix adhesion; GO:0002009 morphogenesis of an epithelium; GO:0006810 transport; GO:0006886 intracellular protein transport; GO:0006928 movement of cell or subcellular component; GO:0006996 organelle organization; GO:0007010 cytoskeleton organization; GO:0007017 mic…	GO:0005622 intracellular; GO:0005623 cell; GO:0005737 cytoplasm; GO:0005856 cytoskeleton; GO:0005874 microtubule; GO:0005911 cell-cell junction; GO:0005912 adherens junction; GO:0005915 zonula adherens; GO:0015630 microtubule cytoskeleton; GO:0030054 cell junction; GO:0036449 microtubule minus-end; GO:0043226 organelle; GO:0043228 non-membrane-bounded organelle; GO:0043229 intracellular organelle…	GO:0003779 actin binding; GO:0005488 binding; GO:0005515 protein binding; GO:0008017 microtubule binding; GO:0008092 cytoskeletal protein binding; GO:0015631 tubulin binding; GO:0044877 protein-containing complex binding; GO:0051011 microtubule minus-end binding; GO:0051015 actin filament binding;	PF11971; PF08683	CAMSAP CH domain; Microtubule-binding calmodulin-regulated spectrin-associated	Z	KOG3654	Uncharacterized CH domain protein	plasma membrane
Q80YA7	707	K	0.001	0.001	Down	Dipeptidyl peptidase 8 OS=Mus musculus OX=10090 GN=Dpp8 PE=1 SV=1	Dpp8	1	0.00143908	69.915	2	GLK(1)FEGAFK	5.2006					1.315	0.693	K08655			GO:0002376 immune system process; GO:0006508 proteolysis; GO:0006807 nitrogen compound metabolic process; GO:0006955 immune response; GO:0008152 metabolic process; GO:0019538 protein metabolic process; GO:0043170 macromolecule metabolic process; GO:0044238 primary metabolic process; GO:0050896 response to stimulus; GO:0071704 organic substance metabolic process; GO:1901564 organonitrogen compound…	GO:0005622 intracellular; GO:0005623 cell; GO:0005737 cytoplasm; GO:0005829 cytosol;	GO:0003824 catalytic activity; GO:0004177 aminopeptidase activity; GO:0008233 peptidase activity; GO:0008238 exopeptidase activity; GO:0008239 dipeptidyl-peptidase activity; GO:0016787 hydrolase activity; GO:0070011 peptidase activity, acting on L-amino acid peptides; GO:0140096 catalytic activity, acting on a protein;	PF00326	Prolyl oligopeptidase family	O	KOG2281	Dipeptidyl aminopeptidases/acylaminoacyl-peptidases	cytoplasm
Q80Z24	78	K	0.001	0.001	Down	Neuronal growth regulator 1 OS=Mus musculus OX=10090 GN=Negr1 PE=1 SV=1	Negr1	1	3.32096e-15	177.41	2	SSIIFAGGDK(1)WSVDPR	4.5822				0.534	0.554		K06775	NEGR1; neuronal growth regulator 1	mmu04514 Cell adhesion molecules	GO:0007155 cell adhesion; GO:0007275 multicellular organism development; GO:0007399 nervous system development; GO:0007610 behavior; GO:0007626 locomotory behavior; GO:0007631 feeding behavior; GO:0009987 cellular process; GO:0010720 positive regulation of cell development; GO:0010975 regulation of neuron projection development; GO:0010976 positive regulation of neuron projection development; GO:…	GO:0005576 extracellular region; GO:0005623 cell; GO:0005886 plasma membrane; GO:0016020 membrane; GO:0030425 dendrite; GO:0036477 somatodendritic compartment; GO:0042995 cell projection; GO:0043005 neuron projection; GO:0043025 neuronal cell body; GO:0044297 cell body; GO:0071944 cell periphery; GO:0097447 dendritic tree; GO:0120025 plasma membrane bounded cell projection;		PF07679; PF13927	Immunoglobulin I-set domain; Immunoglobulin domain	T	KOG3510	FOG: Immunoglobulin C-2 Type/fibronectin type III domains	extracellular
Q810U3	552	K	0.001	0.001	Down	Neurofascin OS=Mus musculus OX=10090 GN=Nfasc PE=1 SV=1	Nfasc	1	5.17522e-05	93.772	2	HDPSLK(1)LTVSWLK	2.4151				1.204	0.676	0.25	K06757	NFASC; neurofascin	mmu04514 Cell adhesion molecules	GO:0000902 cell morphogenesis; GO:0000904 cell morphogenesis involved in differentiation; GO:0001775 cell activation; GO:0002175 protein localization to paranode region of axon; GO:0002252 immune effector process; GO:0002263 cell activation involved in immune response; GO:0002274 myeloid leukocyte activation; GO:0002275 myeloid cell activation involved in immune response; GO:0002283 neutrophil ac…	GO:0005622 intracellular; GO:0005623 cell; GO:0005737 cytoplasm; GO:0005886 plasma membrane; GO:0005902 microvillus; GO:0005911 cell-cell junction; GO:0012505 endomembrane system; GO:0012506 vesicle membrane; GO:0016020 membrane; GO:0030054 cell junction; GO:0030141 secretory granule; GO:0030424 axon; GO:0030425 dendrite; GO:0030659 cytoplasmic vesicle membrane; GO:0030667 secretory granule membr…	GO:0005488 binding; GO:0005515 protein binding; GO:0019904 protein domain specific binding; GO:0086080 protein binding involved in heterotypic cell-cell adhesion; GO:0098631 cell adhesion mediator activity; GO:0098632 cell-cell adhesion mediator activity;	PF13927; PF00047; PF07679; PF00041; PF13882	Immunoglobulin domain; Immunoglobulin domain; Immunoglobulin I-set domain; Fibronectin type III domain; C-terminal domain of Fibronectin type III	T	KOG3513	Neural cell adhesion molecule L1	extracellular
Q811D0	364	K	0.576	0.0289199	Down	Disks large homolog 1 OS=Mus musculus OX=10090 GN=Dlg1 PE=1 SV=1	Dlg1	1	4.28898e-05	104.39	2	DGK(1)LQIGDK	5.4549	0.636	0.839	0.81	1.392	1.58	0.998	K12076	DLG1; disks large protein 1	mmu05165 Human papillomavirus infection; mmu05203 Viral carcinogenesis; mmu04390 Hippo signaling pathway; mmu05166 Human T-cell leukemia virus 1 infection; mmu04660 T cell receptor signaling pathway; mmu04530 Tight junction	GO:0000003 reproduction; GO:0000075 cell cycle checkpoint; GO:0000122 negative regulation of transcription by RNA polymerase II; GO:0000226 microtubule cytoskeleton organization; GO:0000278 mitotic cell cycle; GO:0001501 skeletal system development; GO:0001654 eye development; GO:0001655 urogenital system development; GO:0001657 ureteric bud development; GO:0001658 branching involved in ureteric …	GO:0001772 immunological synapse; GO:0005576 extracellular region; GO:0005604 basement membrane; GO:0005622 intracellular; GO:0005623 cell; GO:0005634 nucleus; GO:0005737 cytoplasm; GO:0005783 endoplasmic reticulum; GO:0005794 Golgi apparatus; GO:0005829 cytosol; GO:0005856 cytoskeleton; GO:0005874 microtubule; GO:0005886 plasma membrane; GO:0005902 microvillus; GO:0005911 cell-cell junction; GO:…	GO:0003824 catalytic activity; GO:0004385 guanylate kinase activity; GO:0004721 phosphoprotein phosphatase activity; GO:0005102 signaling receptor binding; GO:0005198 structural molecule activity; GO:0005215 transporter activity; GO:0005216 ion channel activity; GO:0005488 binding; GO:0005515 protein binding; GO:0008022 protein C-terminus binding; GO:0008092 cytoskeletal protein binding; GO:00150…	PF09058; PF10608; PF00595; PF10600; PF00018; PF00625	L27_1; Polyubiquitination (PEST) N-terminal domain of MAGUK; PDZ domain (Also known as DHR or GLGF); PDZ-associated domain of NMDA receptors; SH3 domain; Guanylate kinase	F	KOG0708	Membrane-associated guanylate kinase MAGUK (contains PDZ, SH3, HOOK and GUK domains)	nucleus
Q8BG05	148	K	0.001	0.001	Down	Heterogeneous nuclear ribonucleoprotein A3 OS=Mus musculus OX=10090 GN=Hnrnpa3 PE=1 SV=1	Hnrnpa3	1	0.00147296	102.46	2	DYFEK(1)YGK	3.3848				0.78	0.786		K12741	HNRNPA1_3; heterogeneous nuclear ribonucleoprotein A1/A3	mmu03040 Spliceosome; mmu05014 Amyotrophic lateral sclerosis				PF00076	RNA recognition motif. (a.k.a. RRM, RBD, or RNP domain)	A	KOG0118	FOG: RRM domain	nucleus
Q8BHE3	291	K	0.001	0.001	Down	Caytaxin OS=Mus musculus OX=10090 GN=Atcay PE=1 SV=1	Atcay	1	6.16265e-05	94.804	2	PFISVK(1)FISK	1.1083				0.441	1.179		K18450			GO:0000820 regulation of glutamine family amino acid metabolic process; GO:0006521 regulation of cellular amino acid metabolic process; GO:0006996 organelle organization; GO:0007005 mitochondrion organization; GO:0007275 multicellular organism development; GO:0007399 nervous system development; GO:0008104 protein localization; GO:0009892 negative regulation of metabolic process; GO:0009987 cellul…	GO:0005622 intracellular; GO:0005623 cell; GO:0005737 cytoplasm; GO:0005739 mitochondrion; GO:0005740 mitochondrial envelope; GO:0016020 membrane; GO:0030424 axon; GO:0030425 dendrite; GO:0031090 organelle membrane; GO:0031966 mitochondrial membrane; GO:0031967 organelle envelope; GO:0031975 envelope; GO:0036477 somatodendritic compartment; GO:0042995 cell projection; GO:0043005 neuron projection…	GO:0005488 binding; GO:0005515 protein binding; GO:0008092 cytoskeletal protein binding; GO:0019894 kinesin binding; GO:0019904 protein domain specific binding; GO:0050699 WW domain binding;	PF13716	Divergent CRAL/TRIO domain	F	KOG3308	Uncharacterized protein of the uridine kinase family	nucleus
Q8BK64	273	K	1000	0.001	Up	Activator of 90 kDa heat shock protein ATPase homolog 1 OS=Mus musculus OX=10090 GN=Ahsa1 PE=1 SV=2	Ahsa1	1	0.00798159	88.201	2	HIAMK(1)WR	4.5813	0.562	0.907	1.551							GO:0006457 protein folding; GO:0009987 cellular process; GO:0032781 positive regulation of ATPase activity; GO:0043085 positive regulation of catalytic activity; GO:0043462 regulation of ATPase activity; GO:0044093 positive regulation of molecular function; GO:0050790 regulation of catalytic activity; GO:0051336 regulation of hydrolase activity; GO:0051345 positive regulation of hydrolase activit…	GO:0005622 intracellular; GO:0005623 cell; GO:0005737 cytoplasm; GO:0005829 cytosol;	GO:0001671 ATPase activator activity; GO:0005488 binding; GO:0005515 protein binding; GO:0008047 enzyme activator activity; GO:0030234 enzyme regulator activity; GO:0031072 heat shock protein binding; GO:0051087 chaperone binding; GO:0051879 Hsp90 protein binding; GO:0060589 nucleoside-triphosphatase regulator activity; GO:0060590 ATPase regulator activity; GO:0098772 molecular function regulator;	PF09229	Activator of Hsp90 ATPase, N-terminal	O	KOG2936	Uncharacterized conserved protein	cytoplasm
Q8BL65	185	K	0.648	0.0287407	Down	Actin-binding LIM protein 2 OS=Mus musculus OX=10090 GN=Ablim2 PE=1 SV=1	Ablim2	1	1.82438e-08	139.7	2	TCGK(1)LLNAEYISK	2.5678		0.749	0.792	1.003	1.293	1.273	K07520	ABLIM; actin-binding LIM protein	mmu04360 Axon guidance	GO:0006355 regulation of transcription, DNA-templated; GO:0006357 regulation of transcription by RNA polymerase II; GO:0009889 regulation of biosynthetic process; GO:0009891 positive regulation of biosynthetic process; GO:0009893 positive regulation of metabolic process; GO:0010468 regulation of gene expression; GO:0010556 regulation of macromolecule biosynthetic process; GO:0010557 positive regu…	GO:0005622 intracellular; GO:0005623 cell; GO:0005737 cytoplasm; GO:0005856 cytoskeleton; GO:0015629 actin cytoskeleton; GO:0030016 myofibril; GO:0043226 organelle; GO:0043228 non-membrane-bounded organelle; GO:0043229 intracellular organelle; GO:0043232 intracellular non-membrane-bounded organelle; GO:0043292 contractile fiber; GO:0099080 supramolecular complex; GO:0099081 supramolecular polymer…		PF00412; PF02209	LIM domain; Villin headpiece domain	K	KOG1044	Actin-binding LIM Zn-finger protein Limatin involved in axon guidance	nucleus
Q8BMF4	468	K	0.001	0.001	Down	Dihydrolipoyllysine-residue acetyltransferase component of pyruvate dehydrogenase complex, mitochondrial OS=Mus musculus OX=10090 GN=Dlat PE=1 SV=2	Dlat	1	0.000408056	74.849	2	GK(1)ISVNDFIIK	0.76164				0.874	0.994		K00627	DLAT; pyruvate dehydrogenase E2 component (dihydrolipoamide acetyltransferase) [EC:2.3.1.12]	mmu00620 Pyruvate metabolism; mmu01200 Carbon metabolism; mmu01100 Metabolic pathways; mmu00020 Citrate cycle (TCA cycle); mmu00010 Glycolysis / Gluconeogenesis	GO:0006082 organic acid metabolic process; GO:0006084 acetyl-CoA metabolic process; GO:0006085 acetyl-CoA biosynthetic process; GO:0006086 acetyl-CoA biosynthetic process from pyruvate; GO:0006090 pyruvate metabolic process; GO:0006139 nucleobase-containing compound metabolic process; GO:0006163 purine nucleotide metabolic process; GO:0006164 purine nucleotide biosynthetic process; GO:0006637 acy…	GO:0005622 intracellular; GO:0005623 cell; GO:0005737 cytoplasm; GO:0005739 mitochondrion; GO:0005759 mitochondrial matrix; GO:0005967 mitochondrial pyruvate dehydrogenase complex; GO:0031974 membrane-enclosed lumen; GO:0032991 protein-containing complex; GO:0043209 myelin sheath; GO:0043226 organelle; GO:0043227 membrane-bounded organelle; GO:0043229 intracellular organelle; GO:0043231 intracell…	GO:0000166 nucleotide binding; GO:0003824 catalytic activity; GO:0004742 dihydrolipoyllysine-residue acetyltransferase activity; GO:0005488 binding; GO:0005515 protein binding; GO:0016407 acetyltransferase activity; GO:0016417 S-acyltransferase activity; GO:0016418 S-acetyltransferase activity; GO:0016740 transferase activity; GO:0016746 transferase activity, transferring acyl groups; GO:0016747 …	PF00364; PF00198	Biotin-requiring enzyme; 2-oxoacid dehydrogenases acyltransferase (catalytic domain)	C	KOG0557	Dihydrolipoamide acetyltransferase	mitochondria
Q8BMJ2	280	K	0.001	0.001	Down	Leucine--tRNA ligase, cytoplasmic OS=Mus musculus OX=10090 GN=Lars1 PE=1 SV=2	Lars1	1	0.0017314	55.754	2	VLEPYPSK(1)LSGLK	3.2682					1.327	0.801	K01869	LARS; leucyl-tRNA synthetase [EC:6.1.1.4]	mmu00970 Aminoacyl-tRNA biosynthesis	GO:0001101 response to acid chemical; GO:0006082 organic acid metabolic process; GO:0006139 nucleobase-containing compound metabolic process; GO:0006399 tRNA metabolic process; GO:0006412 translation; GO:0006418 tRNA aminoacylation for protein translation; GO:0006425 glutaminyl-tRNA aminoacylation; GO:0006429 leucyl-tRNA aminoacylation; GO:0006438 valyl-tRNA aminoacylation; GO:0006518 peptide met…	GO:0000323 lytic vacuole; GO:0005622 intracellular; GO:0005623 cell; GO:0005634 nucleus; GO:0005654 nucleoplasm; GO:0005737 cytoplasm; GO:0005764 lysosome; GO:0005773 vacuole; GO:0005783 endoplasmic reticulum; GO:0005829 cytosol; GO:0012505 endomembrane system; GO:0016604 nuclear body; GO:0017101 aminoacyl-tRNA synthetase multienzyme complex; GO:0031974 membrane-enclosed lumen; GO:0031981 nuclear…	GO:0003824 catalytic activity; GO:0004812 aminoacyl-tRNA ligase activity; GO:0004819 glutamine-tRNA ligase activity; GO:0004823 leucine-tRNA ligase activity; GO:0004832 valine-tRNA ligase activity; GO:0005096 GTPase activator activity; GO:0008047 enzyme activator activity; GO:0016874 ligase activity; GO:0016875 ligase activity, forming carbon-oxygen bonds; GO:0030234 enzyme regulator activity; GO…	PF08264	Anticodon-binding domain of tRNA	J	KOG0437	Leucyl-tRNA synthetase	nucleus
Q8BPN8	316	K	0.001	0.001	Down	DmX-like protein 2 OS=Mus musculus OX=10090 GN=Dmxl2 PE=1 SV=3	Dmxl2	1	0.00105787	71.219	3	IQHALETIHHLK(1)NLR	6.3128				0.929		1.059	K24155			GO:0006873 cellular ion homeostasis; GO:0006885 regulation of pH; GO:0007035 vacuolar acidification; GO:0009987 cellular process; GO:0016043 cellular component organization; GO:0019725 cellular homeostasis; GO:0022607 cellular component assembly; GO:0030003 cellular cation homeostasis; GO:0030004 cellular monovalent inorganic cation homeostasis; GO:0030641 regulation of cellular pH; GO:0034622 ce…	GO:0005622 intracellular; GO:0005623 cell; GO:0005737 cytoplasm; GO:0008021 synaptic vesicle; GO:0012505 endomembrane system; GO:0030133 transport vesicle; GO:0031410 cytoplasmic vesicle; GO:0031982 vesicle; GO:0032991 protein-containing complex; GO:0043226 organelle; GO:0043227 membrane-bounded organelle; GO:0043229 intracellular organelle; GO:0043291 RAVE complex; GO:0045202 synapse; GO:0070382…	GO:0005488 binding; GO:0005515 protein binding; GO:0017016 Ras GTPase binding; GO:0017137 Rab GTPase binding; GO:0019899 enzyme binding; GO:0031267 small GTPase binding; GO:0051020 GTPase binding;			S	KOG1064	RAVE (regulator of V-ATPase assembly) complex subunit RAV1/DMX protein, WD repeat superfamily	nucleus
Q8BWF0	101	K	0.001	0.001	Down	Succinate-semialdehyde dehydrogenase, mitochondrial OS=Mus musculus OX=10090 GN=Aldh5a1 PE=1 SV=1	Aldh5a1	1	9.18648e-06	88.42	2	AAYDAFNSWK(1)GVSVK	4.1405				1.183	0.735		K00139	ALDH5A1; succinate-semialdehyde dehydrogenase [EC:1.2.1.24]	mmu00650 Butanoate metabolism; mmu00250 Alanine, aspartate and glutamate metabolism; mmu01100 Metabolic pathways	GO:0001505 regulation of neurotransmitter levels; GO:0005975 carbohydrate metabolic process; GO:0005996 monosaccharide metabolic process; GO:0006006 glucose metabolic process; GO:0006082 organic acid metabolic process; GO:0006083 acetate metabolic process; GO:0006091 generation of precursor metabolites and energy; GO:0006105 succinate metabolic process; GO:0006518 peptide metabolic process; GO:00…	GO:0005622 intracellular; GO:0005623 cell; GO:0005737 cytoplasm; GO:0005739 mitochondrion; GO:0005759 mitochondrial matrix; GO:0031974 membrane-enclosed lumen; GO:0043226 organelle; GO:0043227 membrane-bounded organelle; GO:0043229 intracellular organelle; GO:0043231 intracellular membrane-bounded organelle; GO:0043233 organelle lumen; GO:0070013 intracellular organelle lumen;	GO:0000166 nucleotide binding; GO:0003824 catalytic activity; GO:0004777 succinate-semialdehyde dehydrogenase (NAD+) activity; GO:0005488 binding; GO:0005515 protein binding; GO:0016491 oxidoreductase activity; GO:0016620 oxidoreductase activity, acting on the aldehyde or oxo group of donors, NAD or NADP as acceptor; GO:0016903 oxidoreductase activity, acting on the aldehyde or oxo group of donor…			C	KOG2451	Aldehyde dehydrogenase	mitochondria
Q8C0J2	415	K	0.001	0.001	Down	Autophagy-related protein 16-1 OS=Mus musculus OX=10090 GN=Atg16l1 PE=1 SV=1	Atg16l1	1	8.69626e-05	81.799	2	VLSAK(1)FLLDNAR	1.7768				0.557	1.112		K17890	ATG16L1; autophagy-related protein 16-1	mmu04140 Autophagy - animal; mmu04621 NOD-like receptor signaling pathway	GO:0000045 autophagosome assembly; GO:0006464 cellular protein modification process; GO:0006497 protein lipidation; GO:0006501 C-terminal protein lipidation; GO:0006807 nitrogen compound metabolic process; GO:0006914 autophagy; GO:0006950 response to stress; GO:0006952 defense response; GO:0006996 organelle organization; GO:0007033 vacuole organization; GO:0008104 protein localization; GO:0008152…	GO:0000421 autophagosome membrane; GO:0005622 intracellular; GO:0005623 cell; GO:0005737 cytoplasm; GO:0005773 vacuole; GO:0005774 vacuolar membrane; GO:0005776 autophagosome; GO:0005829 cytosol; GO:0005856 cytoskeleton; GO:0005929 cilium; GO:0005930 axoneme; GO:0016020 membrane; GO:0031090 organelle membrane; GO:0032838 plasma membrane bounded cell projection cytoplasm; GO:0042995 cell projectio…	GO:0003824 catalytic activity; GO:0005488 binding; GO:0005515 protein binding; GO:0016740 transferase activity; GO:0019787 ubiquitin-like protein transferase activity; GO:0019899 enzyme binding; GO:0042802 identical protein binding; GO:0051020 GTPase binding; GO:0140096 catalytic activity, acting on a protein;			S	KOG0288	WD40 repeat protein TipD	nucleus
Q8C0P5	227	K	0.001	0.001	Down	Coronin-2A OS=Mus musculus OX=10090 GN=Coro2a PE=2 SV=1	Coro2a	1	2.94744e-05	110.88	2	ANK(1)VLFLGSLK	1.8178				0.798	1.14	0.876	K13887			GO:0006996 organelle organization; GO:0007010 cytoskeleton organization; GO:0007154 cell communication; GO:0007165 signal transduction; GO:0009987 cellular process; GO:0016043 cellular component organization; GO:0023052 signaling; GO:0030029 actin filament-based process; GO:0030036 actin cytoskeleton organization; GO:0035556 intracellular signal transduction; GO:0050789 regulation of biological p…	GO:0005622 intracellular; GO:0005623 cell; GO:0005856 cytoskeleton; GO:0005903 brush border; GO:0015629 actin cytoskeleton; GO:0017053 transcription repressor complex; GO:0032991 protein-containing complex; GO:0043226 organelle; GO:0043228 non-membrane-bounded organelle; GO:0043229 intracellular organelle; GO:0043232 intracellular non-membrane-bounded organelle; GO:0098862 cluster of actin-based …	GO:0003779 actin binding; GO:0005488 binding; GO:0005515 protein binding; GO:0008092 cytoskeletal protein binding; GO:0044877 protein-containing complex binding; GO:0051015 actin filament binding;	PF08953	Domain of unknown function (DUF1899)	Z	KOG0303	Actin-binding protein Coronin, contains WD40 repeats	nucleus
Q8CJ19	523	K	1000	0.001	Up	[F-actin]-monooxygenase MICAL3 OS=Mus musculus OX=10090 GN=Mical3 PE=1 SV=2	Mical3	1	0.000561812	87.895	2	SSK(1)LLGWCQR	13.851	0.752	0.864					K19947			GO:0006996 organelle organization; GO:0007010 cytoskeleton organization; GO:0007015 actin filament organization; GO:0008152 metabolic process; GO:0008154 actin polymerization or depolymerization; GO:0009987 cellular process; GO:0016043 cellular component organization; GO:0022411 cellular component disassembly; GO:0030029 actin filament-based process; GO:0030036 actin cytoskeleton organization; GO…	GO:0005622 intracellular; GO:0005623 cell; GO:0005634 nucleus; GO:0005654 nucleoplasm; GO:0005737 cytoplasm; GO:0005829 cytosol; GO:0005886 plasma membrane; GO:0016020 membrane; GO:0031974 membrane-enclosed lumen; GO:0031981 nuclear lumen; GO:0043226 organelle; GO:0043227 membrane-bounded organelle; GO:0043229 intracellular organelle; GO:0043231 intracellular membrane-bounded organelle; GO:004323…	GO:0000166 nucleotide binding; GO:0003779 actin binding; GO:0003824 catalytic activity; GO:0004497 monooxygenase activity; GO:0005488 binding; GO:0005515 protein binding; GO:0008092 cytoskeletal protein binding; GO:0016491 oxidoreductase activity; GO:0016705 oxidoreductase activity, acting on paired donors, with incorporation or reduction of molecular oxygen; GO:0016709 oxidoreductase activity, a…	PF00307; PF00412; PF12130	Calponin homology (CH) domain; LIM domain; Protein of unknown function (DUF3585)	Z	KOG1700	Regulatory protein MLP and related LIM proteins	nucleus
Q8JZQ9	425	K	1000	0.001	Up	Eukaryotic translation initiation factor 3 subunit B OS=Mus musculus OX=10090 GN=Eif3b PE=1 SV=1	Eif3b	1	0.000157275	114.64	3	WSHDGK(1)FFAR	6.1107		0.757	1.06				K03253	EIF3B; translation initiation factor 3 subunit B	mmu03013 RNA transport	GO:0006412 translation; GO:0006413 translational initiation; GO:0006417 regulation of translation; GO:0006446 regulation of translational initiation; GO:0006518 peptide metabolic process; GO:0006807 nitrogen compound metabolic process; GO:0008152 metabolic process; GO:0009058 biosynthetic process; GO:0009059 macromolecule biosynthetic process; GO:0009889 regulation of biosynthetic process; GO:000…	GO:0005622 intracellular; GO:0005623 cell; GO:0005737 cytoplasm; GO:0005829 cytosol; GO:0005852 eukaryotic translation initiation factor 3 complex; GO:0032991 protein-containing complex; GO:0071541 eukaryotic translation initiation factor 3 complex, eIF3m;	GO:0003676 nucleic acid binding; GO:0003723 RNA binding; GO:0003743 translation initiation factor activity; GO:0005198 structural molecule activity; GO:0005488 binding; GO:0005515 protein binding; GO:0008135 translation factor activity, RNA binding; GO:0097159 organic cyclic compound binding; GO:1901363 heterocyclic compound binding;	PF00076	RNA recognition motif. (a.k.a. RRM, RBD, or RNP domain)	J	KOG2314	Translation initiation factor 3, subunit b (eIF-3b)	nucleus
Q8JZS0	38	K	0.001	0.001	Down	Protein lin-7 homolog A OS=Mus musculus OX=10090 GN=Lin7a PE=1 SV=2	Lin7a	1	4.6223e-11	93.026	3	AIELLEK(1)LQESGEVPVHK	5.6482				0.798		0.277	K19931			GO:0001505 regulation of neurotransmitter levels; GO:0006810 transport; GO:0006836 neurotransmitter transport; GO:0006887 exocytosis; GO:0007154 cell communication; GO:0007163 establishment or maintenance of cell polarity; GO:0007267 cell-cell signaling; GO:0007268 chemical synaptic transmission; GO:0007269 neurotransmitter secretion; GO:0007275 multicellular organism development; GO:0007423 sens…	GO:0005623 cell; GO:0005886 plasma membrane; GO:0005911 cell-cell junction; GO:0005912 adherens junction; GO:0016020 membrane; GO:0016323 basolateral plasma membrane; GO:0030054 cell junction; GO:0032991 protein-containing complex; GO:0045202 synapse; GO:0070161 anchoring junction; GO:0071944 cell periphery; GO:0097025 MPP7-DLG1-LIN7 complex; GO:0098590 plasma membrane region; GO:0098796 membrane…	GO:0005488 binding; GO:0005515 protein binding; GO:0019904 protein domain specific binding; GO:0030165 PDZ domain binding; GO:0097016 L27 domain binding;	PF02828; PF00595	L27 domain; PDZ domain (Also known as DHR or GLGF)	W	KOG3550	Receptor targeting protein Lin-7	cytoplasm
Q8K221	282	K	0.001	0.001	Down	Arfaptin-2 OS=Mus musculus OX=10090 GN=Arfip2 PE=1 SV=2	Arfip2	1	0.0185371	53.878	2	GDVAIK(1)LK	2.8435				0.784		0.961	K20314			GO:0006996 organelle organization; GO:0007010 cytoskeleton organization; GO:0007154 cell communication; GO:0007165 signal transduction; GO:0007264 small GTPase mediated signal transduction; GO:0008064 regulation of actin polymerization or depolymerization; GO:0009987 cellular process; GO:0016043 cellular component organization; GO:0022607 cellular component assembly; GO:0023052 signaling; GO:0030…	GO:0000139 Golgi membrane; GO:0001726 ruffle; GO:0005622 intracellular; GO:0005623 cell; GO:0005737 cytoplasm; GO:0005794 Golgi apparatus; GO:0005802 trans-Golgi network; GO:0005829 cytosol; GO:0005886 plasma membrane; GO:0005938 cell cortex; GO:0012505 endomembrane system; GO:0016020 membrane; GO:0031090 organelle membrane; GO:0031252 cell leading edge; GO:0031984 organelle subcompartment; GO:00…	GO:0000166 nucleotide binding; GO:0001882 nucleoside binding; GO:0001883 purine nucleoside binding; GO:0005488 binding; GO:0005515 protein binding; GO:0005525 GTP binding; GO:0005543 phospholipid binding; GO:0008289 lipid binding; GO:0017016 Ras GTPase binding; GO:0017048 Rho GTPase binding; GO:0017076 purine nucleotide binding; GO:0019001 guanyl nucleotide binding; GO:0019899 enzyme binding; GO:…	PF06456	Arfaptin-like domain	T	KOG3876	Arfaptin and related proteins	cytoplasm
Q8QZS1	220	K	0.634	0.0166842	Down	3-hydroxyisobutyryl-CoA hydrolase, mitochondrial OS=Mus musculus OX=10090 GN=Hibch PE=1 SV=1	Hibch	1	5.39956e-09	119.55	3	AGIATHFVDSEK(1)LR	4.7386		0.739	0.747	1.321	1.03	1.165	K05605	HIBCH; 3-hydroxyisobutyryl-CoA hydrolase [EC:3.1.2.4]	mmu00410 beta-Alanine metabolism; mmu01200 Carbon metabolism; mmu01100 Metabolic pathways; mmu00640 Propanoate metabolism; mmu00280 Valine, leucine and isoleucine degradation			GO:0003824 catalytic activity; GO:0003860 3-hydroxyisobutyryl-CoA hydrolase activity; GO:0016289 CoA hydrolase activity; GO:0016787 hydrolase activity; GO:0016788 hydrolase activity, acting on ester bonds; GO:0016790 thiolester hydrolase activity;			I	KOG1684	Enoyl-CoA hydratase	mitochondria
Q8QZY1	465	K	0.001	0.001	Down	Eukaryotic translation initiation factor 3 subunit L OS=Mus musculus OX=10090 GN=Eif3l PE=1 SV=1	Eif3l	1	6.25295e-05	99.276	2	SFLK(1)LYTTMPVAK	1.7169				1.089	0.868		K15029			GO:0006412 translation; GO:0006413 translational initiation; GO:0006518 peptide metabolic process; GO:0006807 nitrogen compound metabolic process; GO:0008152 metabolic process; GO:0009058 biosynthetic process; GO:0009059 macromolecule biosynthetic process; GO:0009987 cellular process; GO:0010467 gene expression; GO:0016032 viral process; GO:0019080 viral gene expression; GO:0019081 viral translat…	GO:0001650 fibrillar center; GO:0005622 intracellular; GO:0005623 cell; GO:0005634 nucleus; GO:0005654 nucleoplasm; GO:0005730 nucleolus; GO:0005737 cytoplasm; GO:0005852 eukaryotic translation initiation factor 3 complex; GO:0031974 membrane-enclosed lumen; GO:0031981 nuclear lumen; GO:0032991 protein-containing complex; GO:0043226 organelle; GO:0043227 membrane-bounded organelle; GO:0043228 non…	GO:0003676 nucleic acid binding; GO:0003723 RNA binding; GO:0003743 translation initiation factor activity; GO:0005488 binding; GO:0008135 translation factor activity, RNA binding; GO:0097159 organic cyclic compound binding; GO:1901363 heterocyclic compound binding;			J	KOG3677	RNA polymerase I-associated factor - PAF67	cytoplasm
Q8R001	118	K	0.001	0.001	Down	Microtubule-associated protein RP/EB family member 2 OS=Mus musculus OX=10090 GN=Mapre2 PE=1 SV=1	Mapre2	1	4.5272e-08	76.009	4	LEHEYIHNFK(1)LLQASFK	2.8911					0.985	0.75	K10436						PF00307	Calponin homology (CH) domain	Z	KOG3000	Microtubule-binding protein involved in cell cycle control	cytoplasm
Q8R0H9	101	K	0.001	0.001	Down	ADP-ribosylation factor-binding protein GGA1 OS=Mus musculus OX=10090 GN=Gga1 PE=1 SV=1	Gga1	1	0.00408146	69.915	2	VVSPK(1)YLGSR	5.4345				0.96	0.967		K12404	GGA; ADP-ribosylation factor-binding protein GGA	mmu04142 Lysosome	GO:0006807 nitrogen compound metabolic process; GO:0006810 transport; GO:0006886 intracellular protein transport; GO:0008104 protein localization; GO:0008152 metabolic process; GO:0009893 positive regulation of metabolic process; GO:0009894 regulation of catabolic process; GO:0009896 positive regulation of catabolic process; GO:0009987 cellular process; GO:0010604 positive regulation of macromole…	GO:0000139 Golgi membrane; GO:0005622 intracellular; GO:0005623 cell; GO:0005634 nucleus; GO:0005654 nucleoplasm; GO:0005737 cytoplasm; GO:0005768 endosome; GO:0005769 early endosome; GO:0005794 Golgi apparatus; GO:0005802 trans-Golgi network; GO:0010008 endosome membrane; GO:0012505 endomembrane system; GO:0016020 membrane; GO:0031090 organelle membrane; GO:0031410 cytoplasmic vesicle; GO:003190…	GO:0005488 binding; GO:0005515 protein binding; GO:0019899 enzyme binding; GO:0030306 ADP-ribosylation factor binding; GO:0031267 small GTPase binding; GO:0046982 protein heterodimerization activity; GO:0046983 protein dimerization activity; GO:0051020 GTPase binding;	PF00790; PF03127; PF02883	VHS domain; GAT domain; Adaptin C-terminal domain	U	KOG1086	Cytosolic sorting protein/ADP-ribosylation factor effector GGA	cytoplasm,nucleus
Q8VBW6	381	K	0.001	0.001	Down	NEDD8-activating enzyme E1 regulatory subunit OS=Mus musculus OX=10090 GN=Nae1 PE=1 SV=1	Nae1	1	7.12636e-07	130.71	2	ELK(1)LLCSNSAFLR	1.9756				0.902	1.443	0.654	K04532	NAE1; NEDD8-activating enzyme E1 regulatory subunit	mmu05010 Alzheimer disease	GO:0000075 cell cycle checkpoint; GO:0000076 DNA replication checkpoint; GO:0000278 mitotic cell cycle; GO:0006464 cellular protein modification process; GO:0006807 nitrogen compound metabolic process; GO:0006915 apoptotic process; GO:0007049 cell cycle; GO:0007093 mitotic cell cycle checkpoint; GO:0007154 cell communication; GO:0007165 signal transduction; GO:0007346 regulation of mitotic cell c…	GO:0005622 intracellular; GO:0005623 cell; GO:0005737 cytoplasm; GO:0005829 cytosol;	GO:0003824 catalytic activity; GO:0005488 binding; GO:0005515 protein binding; GO:0008641 ubiquitin-like modifier activating enzyme activity; GO:0016874 ligase activity; GO:0016877 ligase activity, forming carbon-sulfur bonds; GO:0019781 NEDD8 activating enzyme activity; GO:0019899 enzyme binding; GO:0031625 ubiquitin protein ligase binding; GO:0044389 ubiquitin-like protein ligase binding; GO:00…	PF00899	ThiF family	O	KOG2016	NEDD8-activating complex, APP-BP1/UBA5 component	cytoplasm
Q8VD33	151	K	1000	0.001	Up	Small glutamine-rich tetratricopeptide repeat-containing protein beta OS=Mus musculus OX=10090 GN=Sgtb PE=1 SV=1	Sgtb	1	0.020939	44.82	2	AIAIDSK(1)YSK	5.2549		0.701	1.295				K24925			GO:0006457 protein folding; GO:0009987 cellular process;		GO:0005488 binding; GO:0005515 protein binding; GO:0008022 protein C-terminus binding; GO:0030544 Hsp70 protein binding; GO:0031072 heat shock protein binding; GO:0042802 identical protein binding; GO:0042803 protein homodimerization activity; GO:0046982 protein heterodimerization activity; GO:0046983 protein dimerization activity; GO:0051087 chaperone binding;			S	KOG0553	TPR repeat-containing protein	mitochondria
Q8VDP4	838	K	0.001	0.001	Down	Cell cycle and apoptosis regulator protein 2 OS=Mus musculus OX=10090 GN=Ccar2 PE=1 SV=2	Ccar2	1	1.19331e-06	110.58	3	IHTLELK(1)LEESHNR	5.9709				0.93		0.761				GO:0001558 regulation of cell growth; GO:0006139 nucleobase-containing compound metabolic process; GO:0006355 regulation of transcription, DNA-templated; GO:0006396 RNA processing; GO:0006725 cellular aromatic compound metabolic process; GO:0006807 nitrogen compound metabolic process; GO:0006915 apoptotic process; GO:0006996 organelle organization; GO:0007005 mitochondrion organization; GO:000815…	GO:0000228 nuclear chromosome; GO:0000785 chromatin; GO:0000790 nuclear chromatin; GO:0005622 intracellular; GO:0005623 cell; GO:0005634 nucleus; GO:0005654 nucleoplasm; GO:0005694 chromosome; GO:0005737 cytoplasm; GO:0005739 mitochondrion; GO:0005759 mitochondrial matrix; GO:0031974 membrane-enclosed lumen; GO:0031981 nuclear lumen; GO:0032991 protein-containing complex; GO:0043226 organelle; GO…	GO:0000993 RNA polymerase II complex binding; GO:0001098 basal transcription machinery binding; GO:0001099 basal RNA polymerase II transcription machinery binding; GO:0004857 enzyme inhibitor activity; GO:0005488 binding; GO:0005515 protein binding; GO:0019899 enzyme binding; GO:0030234 enzyme regulator activity; GO:0043175 RNA polymerase core enzyme binding; GO:0044877 protein-containing complex…	PF14444; PF14443	S1-like; DBC1	K	KOG4246	Predicted DNA-binding protein, contains SAP domain	mitochondria
Q8VE62	245	K	0.001	0.001	Down	Polyadenylate-binding protein-interacting protein 1 OS=Mus musculus OX=10090 GN=Paip1 PE=1 SV=1	Paip1	1	0.000420569	70.598	2	LLK(1)LTGSVLEDTWK	3.8337				0.847	0.621		K14322	PAIP1; polyadenylate-binding protein-interacting protein 1	mmu03013 RNA transport	GO:0006412 translation; GO:0006413 translational initiation; GO:0006417 regulation of translation; GO:0006518 peptide metabolic process; GO:0006807 nitrogen compound metabolic process; GO:0008152 metabolic process; GO:0009058 biosynthetic process; GO:0009059 macromolecule biosynthetic process; GO:0009889 regulation of biosynthetic process; GO:0009891 positive regulation of biosynthetic process; G…	GO:0005622 intracellular; GO:0005623 cell; GO:0005737 cytoplasm; GO:0005829 cytosol;	GO:0003676 nucleic acid binding; GO:0003723 RNA binding; GO:0005488 binding; GO:0008494 translation activator activity; GO:0045182 translation regulator activity; GO:0090079 translation regulator activity, nucleic acid binding; GO:0097159 organic cyclic compound binding; GO:1901363 heterocyclic compound binding;			J	KOG0401	Translation initiation factor 4F, ribosome/mRNA-bridging subunit (eIF-4G)	nucleus
Q8VHE0	130	K	0.001	0.001	Down	Translocation protein SEC63 homolog OS=Mus musculus OX=10090 GN=Sec63 PE=1 SV=4	Sec63	1	0.000282751	85.622	2	LLSLK(1)YHPDK	8.6985				0.892		1.171	K09540	SEC63; translocation protein SEC63	mmu03060 Protein export; mmu04141 Protein processing in endoplasmic reticulum	GO:0001655 urogenital system development; GO:0001889 liver development; GO:0006605 protein targeting; GO:0006612 protein targeting to membrane; GO:0006613 cotranslational protein targeting to membrane; GO:0006614 SRP-dependent cotranslational protein targeting to membrane; GO:0006620 posttranslational protein targeting to endoplasmic reticulum membrane; GO:0006807 nitrogen compound metabolic proc…	GO:0005622 intracellular; GO:0005623 cell; GO:0005737 cytoplasm; GO:0005783 endoplasmic reticulum; GO:0005789 endoplasmic reticulum membrane; GO:0005829 cytosol; GO:0012505 endomembrane system; GO:0016020 membrane; GO:0031984 organelle subcompartment; GO:0042175 nuclear outer membrane-endoplasmic reticulum membrane network; GO:0043226 organelle; GO:0043227 membrane-bounded organelle; GO:0043229 i…	GO:0038023 signaling receptor activity; GO:0060089 molecular transducer activity;	PF00226	DnaJ domain	U	KOG0721	Molecular chaperone (DnaJ superfamily)	plasma membrane
Q91VC7	13	K	0.565	0.0447408	Down	Protein phosphatase 1 regulatory subunit 14A OS=Mus musculus OX=10090 GN=Ppp1r14a PE=1 SV=1	Ppp1r14a	1	0.000307774	83.438	2	VLSK(1)LQSPSR	5.6419		0.743	0.912		1.572	1.359	K12328	PPP1R14A; protein phosphatase 1 regulatory subunit 14A	mmu04270 Vascular smooth muscle contraction	GO:0009892 negative regulation of metabolic process; GO:0009987 cellular process; GO:0010563 negative regulation of phosphorus metabolic process; GO:0010605 negative regulation of macromolecule metabolic process; GO:0010921 regulation of phosphatase activity; GO:0010923 negative regulation of phosphatase activity; GO:0019220 regulation of phosphate metabolic process; GO:0019222 regulation of meta…	GO:0005622 intracellular; GO:0005623 cell; GO:0005737 cytoplasm; GO:0005829 cytosol;	GO:0004857 enzyme inhibitor activity; GO:0004864 protein phosphatase inhibitor activity; GO:0019208 phosphatase regulator activity; GO:0019212 phosphatase inhibitor activity; GO:0019888 protein phosphatase regulator activity; GO:0030234 enzyme regulator activity; GO:0098772 molecular function regulator;						mitochondria
Q91W86	645	K	0.001	0.001	Down	Vacuolar protein sorting-associated protein 11 homolog OS=Mus musculus OX=10090 GN=Vps11 PE=1 SV=3	Vps11	1	4.75755e-06	108.2	2	EK(1)LHAEAISLLK	2.9863				0.621	0.97	1.095	K20179	VPS11; vacuolar protein sorting-associated protein 11	mmu05132 Salmonella infection	GO:0006810 transport; GO:0006887 exocytosis; GO:0006904 vesicle docking involved in exocytosis; GO:0006906 vesicle fusion; GO:0006996 organelle organization; GO:0007032 endosome organization; GO:0007033 vacuole organization; GO:0007034 vacuolar transport; GO:0007040 lysosome organization; GO:0007041 lysosomal transport; GO:0008333 endosome to lysosome transport; GO:0009893 positive regulation of …	GO:0000323 lytic vacuole; GO:0005622 intracellular; GO:0005623 cell; GO:0005737 cytoplasm; GO:0005764 lysosome; GO:0005768 endosome; GO:0005769 early endosome; GO:0005770 late endosome; GO:0005773 vacuole; GO:0005856 cytoskeleton; GO:0005884 actin filament; GO:0012505 endomembrane system; GO:0015629 actin cytoskeleton; GO:0016020 membrane; GO:0030139 endocytic vesicle; GO:0030897 HOPS complex; GO…	GO:0000149 SNARE binding; GO:0005488 binding; GO:0005515 protein binding; GO:0019904 protein domain specific binding; GO:0019905 syntaxin binding; GO:0030674 protein-macromolecule adaptor activity; GO:0060090 molecular adaptor activity;	PF13923	Zinc finger, C3HC4 type (RING finger)	U	KOG2114	Vacuolar assembly/sorting protein PEP5/VPS11	cytoplasm
Q91YQ5	554	K	0.001	0.001	Down	Dolichyl-diphosphooligosaccharide--protein glycosyltransferase subunit 1 OS=Mus musculus OX=10090 GN=Rpn1 PE=1 SV=1	Rpn1	1	4.92954e-05	92.707	2	VSEMQK(1)LDAQVK	12.402				1.091	0.939		K12666	OST1; oligosaccharyltransferase complex subunit alpha (ribophorin I)	mmu00510 N-Glycan biosynthesis; mmu01100 Metabolic pathways; mmu00513 Various types of N-glycan biosynthesis; mmu04141 Protein processing in endoplasmic reticulum	GO:0006464 cellular protein modification process; GO:0006486 protein glycosylation; GO:0006487 protein N-linked glycosylation; GO:0006807 nitrogen compound metabolic process; GO:0006810 transport; GO:0008152 metabolic process; GO:0009058 biosynthetic process; GO:0009059 macromolecule biosynthetic process; GO:0009100 glycoprotein metabolic process; GO:0009101 glycoprotein biosynthetic process; GO:…	GO:0005622 intracellular; GO:0005623 cell; GO:0005737 cytoplasm; GO:0005783 endoplasmic reticulum; GO:0005789 endoplasmic reticulum membrane; GO:0005791 rough endoplasmic reticulum; GO:0005829 cytosol; GO:0008250 oligosaccharyltransferase complex; GO:0012505 endomembrane system; GO:0016020 membrane; GO:0031410 cytoplasmic vesicle; GO:0031982 vesicle; GO:0031984 organelle subcompartment; GO:003299…	GO:0003824 catalytic activity; GO:0004576 oligosaccharyl transferase activity; GO:0004579 dolichyl-diphosphooligosaccharide-protein glycotransferase activity; GO:0016740 transferase activity; GO:0016757 transferase activity, transferring glycosyl groups; GO:0016758 transferase activity, transferring hexosyl groups;			O	KOG2291	Oligosaccharyltransferase, alpha subunit (ribophorin I)	endoplasmic reticulum
Q91ZU6	1239	K	0.001	0.001	Down	Dystonin OS=Mus musculus OX=10090 GN=Dst PE=1 SV=2	Dst	1	0.0131923	53.517	2	AK(1)AISDEMFK	4.2805					1.178	0.985	K10382			GO:0000226 microtubule cytoskeleton organization; GO:0000902 cell morphogenesis; GO:0000904 cell morphogenesis involved in differentiation; GO:0006810 transport; GO:0006928 movement of cell or subcellular component; GO:0006996 organelle organization; GO:0007010 cytoskeleton organization; GO:0007017 microtubule-based process; GO:0007018 microtubule-based movement; GO:0007275 multicellular organism…	GO:0001725 stress fiber; GO:0005622 intracellular; GO:0005623 cell; GO:0005634 nucleus; GO:0005635 nuclear envelope; GO:0005737 cytoplasm; GO:0005783 endoplasmic reticulum; GO:0005789 endoplasmic reticulum membrane; GO:0005856 cytoskeleton; GO:0005874 microtubule; GO:0005886 plasma membrane; GO:0005911 cell-cell junction; GO:0005912 adherens junction; GO:0005925 focal adhesion; GO:0005938 cell co…	GO:0005488 binding; GO:0005515 protein binding; GO:0008017 microtubule binding; GO:0008092 cytoskeletal protein binding; GO:0015631 tubulin binding; GO:0042802 identical protein binding; GO:0042803 protein homodimerization activity; GO:0046983 protein dimerization activity; GO:0051010 microtubule plus-end binding;	PF00307; PF00435; PF13499	Calponin homology (CH) domain; Spectrin repeat; EF-hand domain pair	Z	KOG0517	Beta-spectrin	cytoplasm
Q91ZV0	916	K	0.001	0.001	Down	Melanoma inhibitory activity protein 2 OS=Mus musculus OX=10090 GN=Mia2 PE=1 SV=3	Mia2	1	3.69623e-05	90.306	2	LIYAAK(1)LNASLK	1.0699				0.423	1.252		K23703			GO:0006810 transport; GO:0006886 intracellular protein transport; GO:0006888 endoplasmic reticulum to Golgi vesicle-mediated transport; GO:0008104 protein localization; GO:0009987 cellular process; GO:0015031 protein transport; GO:0015833 peptide transport; GO:0016043 cellular component organization; GO:0016192 vesicle-mediated transport; GO:0022607 cellular component assembly; GO:0032527 protein…	GO:0005622 intracellular; GO:0005623 cell; GO:0005737 cytoplasm; GO:0005783 endoplasmic reticulum; GO:0005789 endoplasmic reticulum membrane; GO:0012505 endomembrane system; GO:0016020 membrane; GO:0031984 organelle subcompartment; GO:0042175 nuclear outer membrane-endoplasmic reticulum membrane network; GO:0043226 organelle; GO:0043227 membrane-bounded organelle; GO:0043229 intracellular organel…	GO:0005215 transporter activity; GO:0008047 enzyme activator activity; GO:0030234 enzyme regulator activity; GO:0098772 molecular function regulator;	PF07653	Variant SH3 domain				plasma membrane
Q91ZZ3	6	K	0.001	0.001	Down	Beta-synuclein OS=Mus musculus OX=10090 GN=Sncb PE=1 SV=1	Sncb	1	2.97468e-06	117.45	2	MDVFMK(1)GLSMAK	0.38512				0.526	1.334		K24201			GO:0006584 catecholamine metabolic process; GO:0006725 cellular aromatic compound metabolic process; GO:0006807 nitrogen compound metabolic process; GO:0007154 cell communication; GO:0007267 cell-cell signaling; GO:0007268 chemical synaptic transmission; GO:0008152 metabolic process; GO:0009712 catechol-containing compound metabolic process; GO:0009987 cellular process; GO:0010035 response to ino…	GO:0005622 intracellular; GO:0005623 cell; GO:0005737 cytoplasm; GO:0005829 cytosol; GO:0016234 inclusion body; GO:0030424 axon; GO:0030426 growth cone; GO:0030427 site of polarized growth; GO:0036477 somatodendritic compartment; GO:0042995 cell projection; GO:0043005 neuron projection; GO:0043025 neuronal cell body; GO:0043195 terminal bouton; GO:0043679 axon terminus; GO:0044297 cell body; GO:0…	GO:0004857 enzyme inhibitor activity; GO:0004859 phospholipase inhibitor activity; GO:0005488 binding; GO:0005507 copper ion binding; GO:0005509 calcium ion binding; GO:0005515 protein binding; GO:0008092 cytoskeletal protein binding; GO:0015631 tubulin binding; GO:0030234 enzyme regulator activity; GO:0043014 alpha-tubulin binding; GO:0043167 ion binding; GO:0043169 cation binding; GO:0046872 me…						cytoplasm
Q921F2	176	K	0.517	0.0449875	Down	TAR DNA-binding protein 43 OS=Mus musculus OX=10090 GN=Tardbp PE=1 SV=1	Tardbp	1	5.50139e-05	124.81	2	WCDCK(1)LPNSK	6.2357	0.52	0.695		1.206	1.146		K23600	TARDBP; TAR DNA-binding protein 43	mmu03015 mRNA surveillance pathway; mmu05022 Pathways of neurodegeneration - multiple diseases; mmu05014 Amyotrophic lateral sclerosis; mmu03013 RNA transport	GO:0001932 regulation of protein phosphorylation; GO:0001933 negative regulation of protein phosphorylation; GO:0006139 nucleobase-containing compound metabolic process; GO:0006351 transcription, DNA-templated; GO:0006355 regulation of transcription, DNA-templated; GO:0006357 regulation of transcription by RNA polymerase II; GO:0006366 transcription by RNA polymerase II; GO:0006396 RNA processing…	GO:0005622 intracellular; GO:0005623 cell; GO:0005634 nucleus; GO:0005654 nucleoplasm; GO:0031974 membrane-enclosed lumen; GO:0031981 nuclear lumen; GO:0043226 organelle; GO:0043227 membrane-bounded organelle; GO:0043229 intracellular organelle; GO:0043231 intracellular membrane-bounded organelle; GO:0043233 organelle lumen; GO:0070013 intracellular organelle lumen;	GO:0000981 DNA-binding transcription factor activity, RNA polymerase II-specific; GO:0001228 DNA-binding transcription activator activity, RNA polymerase II-specific; GO:0003676 nucleic acid binding; GO:0003677 DNA binding; GO:0003690 double-stranded DNA binding; GO:0003700 DNA-binding transcription factor activity; GO:0003723 RNA binding; GO:0003729 mRNA binding; GO:0003730 mRNA 3'-UTR binding; …	PF00076	RNA recognition motif. (a.k.a. RRM, RBD, or RNP domain)				nucleus
Q921M7	308	K	0.001	0.001	Down	CYFIP-related Rac1 interactor B OS=Mus musculus OX=10090 GN=Cyrib PE=1 SV=1	Cyrib	1	0.000387632	64.266	3	YTTK(1)HLNDETTSK	4.4271					0.758	1.106				GO:0001817 regulation of cytokine production; GO:0001819 positive regulation of cytokine production; GO:0001910 regulation of leukocyte mediated cytotoxicity; GO:0001912 positive regulation of leukocyte mediated cytotoxicity; GO:0001914 regulation of T cell mediated cytotoxicity; GO:0001916 positive regulation of T cell mediated cytotoxicity; GO:0002576 platelet degranulation; GO:0002682 regulati…	GO:0005576 extracellular region; GO:0005622 intracellular; GO:0005623 cell; GO:0005737 cytoplasm; GO:0005929 cilium; GO:0012505 endomembrane system; GO:0030141 secretory granule; GO:0031091 platelet alpha granule; GO:0031093 platelet alpha granule lumen; GO:0031410 cytoplasmic vesicle; GO:0031974 membrane-enclosed lumen; GO:0031982 vesicle; GO:0031983 vesicle lumen; GO:0034774 secretory granule l…	GO:0005102 signaling receptor binding; GO:0005488 binding; GO:0005515 protein binding; GO:0023023 MHC protein complex binding; GO:0023025 MHC class Ib protein complex binding; GO:0023029 MHC class Ib protein binding; GO:0023030 MHC class Ib protein binding, via antigen binding groove; GO:0042287 MHC protein binding; GO:0044877 protein-containing complex binding;			S	KOG3951	Uncharacterized conserved protein	cytoplasm
Q93092	321	K	0.624	0.0471497	Down	Transaldolase OS=Mus musculus OX=10090 GN=Taldo1 PE=1 SV=2	Taldo1	1	6.1105e-05	111.61	2	FAADAIK(1)LER	5.0535	0.5	0.708	0.908	1.056	1.156	1.179	K00616	E2.2.1.2; transaldolase [EC:2.2.1.2]	mmu01230 Biosynthesis of amino acids; mmu01200 Carbon metabolism; mmu00030 Pentose phosphate pathway; mmu01100 Metabolic pathways	GO:0005975 carbohydrate metabolic process; GO:0005996 monosaccharide metabolic process; GO:0005997 xylulose metabolic process; GO:0005999 xylulose biosynthetic process; GO:0006002 fructose 6-phosphate metabolic process; GO:0006081 cellular aldehyde metabolic process; GO:0006098 pentose-phosphate shunt; GO:0006139 nucleobase-containing compound metabolic process; GO:0006725 cellular aromatic compo…	GO:0005622 intracellular; GO:0005623 cell; GO:0005634 nucleus; GO:0005654 nucleoplasm; GO:0005737 cytoplasm; GO:0005829 cytosol; GO:0031974 membrane-enclosed lumen; GO:0031981 nuclear lumen; GO:0043226 organelle; GO:0043227 membrane-bounded organelle; GO:0043229 intracellular organelle; GO:0043231 intracellular membrane-bounded organelle; GO:0043233 organelle lumen; GO:0070013 intracellular organ…	GO:0003824 catalytic activity; GO:0004801 sedoheptulose-7-phosphate:D-glyceraldehyde-3-phosphate glyceronetransferase activity; GO:0005488 binding; GO:0016740 transferase activity; GO:0016744 transferase activity, transferring aldehyde or ketonic groups; GO:0030246 carbohydrate binding; GO:0036094 small molecule binding; GO:0048029 monosaccharide binding;	PF00923	Transaldolase	G	KOG2772	Transaldolase	cytoplasm
Q99JW4	132	K	0.001	0.001	Down	LIM and senescent cell antigen-like-containing domain protein 1 OS=Mus musculus OX=10090 GN=Lims1 PE=1 SV=3	Lims1	1	0.000290009	69.905	2	GLGK(1)YICQK	5.6089				0.679	1.211	1.01	K23354			GO:0001952 regulation of cell-matrix adhesion; GO:0001954 positive regulation of cell-matrix adhesion; GO:0006355 regulation of transcription, DNA-templated; GO:0007154 cell communication; GO:0007155 cell adhesion; GO:0007160 cell-matrix adhesion; GO:0007163 establishment or maintenance of cell polarity; GO:0007165 signal transduction; GO:0007166 cell surface receptor signaling pathway; GO:000727…	GO:0005622 intracellular; GO:0005623 cell; GO:0005737 cytoplasm; GO:0005829 cytosol; GO:0005886 plasma membrane; GO:0005911 cell-cell junction; GO:0005912 adherens junction; GO:0005925 focal adhesion; GO:0016020 membrane; GO:0030054 cell junction; GO:0030055 cell-substrate junction; GO:0032991 protein-containing complex; GO:0048471 perinuclear region of cytoplasm; GO:0070161 anchoring junction; G…	GO:0005488 binding; GO:0005515 protein binding; GO:0008270 zinc ion binding; GO:0019899 enzyme binding; GO:0019900 kinase binding; GO:0019901 protein kinase binding; GO:0043167 ion binding; GO:0043169 cation binding; GO:0046872 metal ion binding; GO:0046914 transition metal ion binding;	PF00412	LIM domain	TZ	KOG2272	Focal adhesion protein PINCH-1, contains LIM domains	nucleus
Q99KI0	521	K	0.655	0.0462544	Down	Aconitate hydratase, mitochondrial OS=Mus musculus OX=10090 GN=Aco2 PE=1 SV=1	Aco2	0.866747	1.45077e-05	135.5	3	K(0.867)FK(0.133)LEAPDADELPR	5.5414		0.794	1.058	1.306	1.582	1.356	K01681	ACO; aconitate hydratase [EC:4.2.1.3]	mmu01230 Biosynthesis of amino acids; mmu01200 Carbon metabolism; mmu00630 Glyoxylate and dicarboxylate metabolism; mmu01210 2-Oxocarboxylic acid metabolism; mmu01100 Metabolic pathways; mmu00020 Citrate cycle (TCA cycle)	GO:0001889 liver development; GO:0006082 organic acid metabolic process; GO:0006091 generation of precursor metabolites and energy; GO:0006099 tricarboxylic acid cycle; GO:0006101 citrate metabolic process; GO:0006102 isocitrate metabolic process; GO:0006950 response to stress; GO:0007275 multicellular organism development; GO:0008152 metabolic process; GO:0009060 aerobic respiration; GO:0009987 …	GO:0005622 intracellular; GO:0005623 cell; GO:0005737 cytoplasm; GO:0005739 mitochondrion; GO:0005759 mitochondrial matrix; GO:0031974 membrane-enclosed lumen; GO:0043209 myelin sheath; GO:0043226 organelle; GO:0043227 membrane-bounded organelle; GO:0043229 intracellular organelle; GO:0043231 intracellular membrane-bounded organelle; GO:0043233 organelle lumen; GO:0070013 intracellular organelle …	GO:0003824 catalytic activity; GO:0003994 aconitate hydratase activity; GO:0005488 binding; GO:0005506 iron ion binding; GO:0008198 ferrous iron binding; GO:0016829 lyase activity; GO:0016835 carbon-oxygen lyase activity; GO:0016836 hydro-lyase activity; GO:0043167 ion binding; GO:0043169 cation binding; GO:0046872 metal ion binding; GO:0046914 transition metal ion binding; GO:0048037 cofactor bi…	PF00694	Aconitase C-terminal domain	C	KOG0453	Aconitase/homoaconitase (aconitase superfamily)	mitochondria
Q99KI0	233	K	0.001	0.001	Down	Aconitate hydratase, mitochondrial OS=Mus musculus OX=10090 GN=Aco2 PE=1 SV=1	Aco2	1	1.49141e-21	142.03	2	VIGVK(1)LTGSLSGWTSPK	4.5363				0.299	0.485		K01681	ACO; aconitate hydratase [EC:4.2.1.3]	mmu01230 Biosynthesis of amino acids; mmu01200 Carbon metabolism; mmu00630 Glyoxylate and dicarboxylate metabolism; mmu01210 2-Oxocarboxylic acid metabolism; mmu01100 Metabolic pathways; mmu00020 Citrate cycle (TCA cycle)	GO:0001889 liver development; GO:0006082 organic acid metabolic process; GO:0006091 generation of precursor metabolites and energy; GO:0006099 tricarboxylic acid cycle; GO:0006101 citrate metabolic process; GO:0006102 isocitrate metabolic process; GO:0006950 response to stress; GO:0007275 multicellular organism development; GO:0008152 metabolic process; GO:0009060 aerobic respiration; GO:0009987 …	GO:0005622 intracellular; GO:0005623 cell; GO:0005737 cytoplasm; GO:0005739 mitochondrion; GO:0005759 mitochondrial matrix; GO:0031974 membrane-enclosed lumen; GO:0043209 myelin sheath; GO:0043226 organelle; GO:0043227 membrane-bounded organelle; GO:0043229 intracellular organelle; GO:0043231 intracellular membrane-bounded organelle; GO:0043233 organelle lumen; GO:0070013 intracellular organelle …	GO:0003824 catalytic activity; GO:0003994 aconitate hydratase activity; GO:0005488 binding; GO:0005506 iron ion binding; GO:0008198 ferrous iron binding; GO:0016829 lyase activity; GO:0016835 carbon-oxygen lyase activity; GO:0016836 hydro-lyase activity; GO:0043167 ion binding; GO:0043169 cation binding; GO:0046872 metal ion binding; GO:0046914 transition metal ion binding; GO:0048037 cofactor bi…	PF00694	Aconitase C-terminal domain	C	KOG0453	Aconitase/homoaconitase (aconitase superfamily)	mitochondria
Q99KQ4	342	K	0.001	0.001	Down	Nicotinamide phosphoribosyltransferase OS=Mus musculus OX=10090 GN=Nampt PE=1 SV=1	Nampt	1	0.00806749	48.157	2	GYK(1)LLPPYLR	1.4176				0.888	1.189		K03462	NAMPT; nicotinamide phosphoribosyltransferase [EC:2.4.2.12]	mmu00760 Nicotinate and nicotinamide metabolism; mmu04621 NOD-like receptor signaling pathway; mmu01100 Metabolic pathways	GO:0000003 reproduction; GO:0006139 nucleobase-containing compound metabolic process; GO:0006355 regulation of transcription, DNA-templated; GO:0006357 regulation of transcription by RNA polymerase II; GO:0006725 cellular aromatic compound metabolic process; GO:0006732 coenzyme metabolic process; GO:0006733 oxidoreduction coenzyme metabolic process; GO:0006753 nucleoside phosphate metabolic proce…	GO:0005622 intracellular; GO:0005623 cell; GO:0005634 nucleus; GO:0005654 nucleoplasm; GO:0005737 cytoplasm; GO:0005829 cytosol; GO:0016604 nuclear body; GO:0016607 nuclear speck; GO:0030054 cell junction; GO:0031974 membrane-enclosed lumen; GO:0031981 nuclear lumen; GO:0043226 organelle; GO:0043227 membrane-bounded organelle; GO:0043229 intracellular organelle; GO:0043231 intracellular membrane-…	GO:0003824 catalytic activity; GO:0005102 signaling receptor binding; GO:0005125 cytokine activity; GO:0005488 binding; GO:0005515 protein binding; GO:0008144 drug binding; GO:0016740 transferase activity; GO:0016757 transferase activity, transferring glycosyl groups; GO:0016763 transferase activity, transferring pentosyl groups; GO:0030545 receptor regulator activity; GO:0042802 identical protei…						cytoplasm
Q99LD4	121	K	0.001	0.001	Down	COP9 signalosome complex subunit 1 OS=Mus musculus OX=10090 GN=Gps1 PE=1 SV=1	Gps1	1	0.00545144	72.492	2	ALLK(1)LEK	4.5136				0.849	1.074	1.37	K12175			GO:0000338 protein deneddylation; GO:0006464 cellular protein modification process; GO:0006508 proteolysis; GO:0006807 nitrogen compound metabolic process; GO:0008152 metabolic process; GO:0009987 cellular process; GO:0019538 protein metabolic process; GO:0036211 protein modification process; GO:0043170 macromolecule metabolic process; GO:0043412 macromolecule modification; GO:0044237 cellular me…	GO:0005622 intracellular; GO:0005623 cell; GO:0005634 nucleus; GO:0008180 COP9 signalosome; GO:0032991 protein-containing complex; GO:0043226 organelle; GO:0043227 membrane-bounded organelle; GO:0043229 intracellular organelle; GO:0043231 intracellular membrane-bounded organelle;		PF01399	PCI domain	OT	KOG0686	COP9 signalosome, subunit CSN1	cytoplasm,nucleus
Q99LD4	124	K	0.649	0.0226811	Down	COP9 signalosome complex subunit 1 OS=Mus musculus OX=10090 GN=Gps1 PE=1 SV=1	Gps1	1	7.81443e-05	104.39	2	LEK(1)LDTDLK	5.0778	0.635	0.807	0.942	1.143	1.201	1.327	K12175			GO:0000338 protein deneddylation; GO:0006464 cellular protein modification process; GO:0006508 proteolysis; GO:0006807 nitrogen compound metabolic process; GO:0008152 metabolic process; GO:0009987 cellular process; GO:0019538 protein metabolic process; GO:0036211 protein modification process; GO:0043170 macromolecule metabolic process; GO:0043412 macromolecule modification; GO:0044237 cellular me…	GO:0005622 intracellular; GO:0005623 cell; GO:0005634 nucleus; GO:0008180 COP9 signalosome; GO:0032991 protein-containing complex; GO:0043226 organelle; GO:0043227 membrane-bounded organelle; GO:0043229 intracellular organelle; GO:0043231 intracellular membrane-bounded organelle;		PF01399	PCI domain	OT	KOG0686	COP9 signalosome, subunit CSN1	cytoplasm,nucleus
Q99LI8	471	K	0.001	0.001	Down	Hepatocyte growth factor-regulated tyrosine kinase substrate OS=Mus musculus OX=10090 GN=Hgs PE=1 SV=2	Hgs	1	3.94833e-06	112.7	2	LYYEGLQDK(1)LAQIR	3.6632				0.647	0.817		K12182	HGS; hepatocyte growth factor-regulated tyrosine kinase substrate	mmu04145 Phagosome; mmu04144 Endocytosis	GO:0001932 regulation of protein phosphorylation; GO:0006605 protein targeting; GO:0006622 protein targeting to lysosome; GO:0006623 protein targeting to vacuole; GO:0006810 transport; GO:0006886 intracellular protein transport; GO:0006914 autophagy; GO:0006996 organelle organization; GO:0007032 endosome organization; GO:0007034 vacuolar transport; GO:0007041 lysosomal transport; GO:0007154 cell …	GO:0000323 lytic vacuole; GO:0005622 intracellular; GO:0005623 cell; GO:0005737 cytoplasm; GO:0005764 lysosome; GO:0005768 endosome; GO:0005769 early endosome; GO:0005770 late endosome; GO:0005771 multivesicular body; GO:0005773 vacuole; GO:0005829 cytosol; GO:0010008 endosome membrane; GO:0012505 endomembrane system; GO:0016020 membrane; GO:0030141 secretory granule; GO:0031090 organelle membran…	GO:0005488 binding; GO:0005515 protein binding; GO:0019899 enzyme binding; GO:0019904 protein domain specific binding; GO:0042802 identical protein binding; GO:0044389 ubiquitin-like protein ligase binding; GO:0140030 modification-dependent protein binding; GO:0140035 ubiquitination-like modification-dependent protein binding; GO:0140036 ubiquitin-dependent protein binding;	PF00790; PF01363; PF12210	VHS domain; FYVE zinc finger; Hepatocyte growth factor-regulated tyrosine kinase substrate	TU	KOG1818	Membrane trafficking and cell signaling protein HRS, contains VHS and FYVE domains	nucleus
Q99LY9	57	K	0.001	0.001	Down	NADH dehydrogenase [ubiquinone] iron-sulfur protein 5 OS=Mus musculus OX=10090 GN=Ndufs5 PE=1 SV=3	Ndufs5	0.981401	1.74094e-07	119.79	3	K(0.019)ECK(0.981)IEFDDFEECLLR	4.9352				0.701	0.264		K03938	NDUFS5; NADH dehydrogenase (ubiquinone) Fe-S protein 5	mmu05020 Prion disease; mmu00190 Oxidative phosphorylation; mmu04714 Thermogenesis; mmu05016 Huntington disease; mmu01100 Metabolic pathways; mmu05208 Chemical carcinogenesis - reactive oxygen species; mmu04723 Retrograde endocannabinoid signaling; mmu05014 Amyotrophic lateral sclerosis; mmu05415 Diabetic cardiomyopathy; mmu05010 Alzheimer disease; mmu05022 Pathways of neurodegeneration - multipl…	GO:0006091 generation of precursor metabolites and energy; GO:0006119 oxidative phosphorylation; GO:0006120 mitochondrial electron transport, NADH to ubiquinone; GO:0006139 nucleobase-containing compound metabolic process; GO:0006163 purine nucleotide metabolic process; GO:0006725 cellular aromatic compound metabolic process; GO:0006753 nucleoside phosphate metabolic process; GO:0006793 phosphoru…	GO:0005622 intracellular; GO:0005623 cell; GO:0005737 cytoplasm; GO:0005739 mitochondrion; GO:0005740 mitochondrial envelope; GO:0005743 mitochondrial inner membrane; GO:0005746 mitochondrial respirasome; GO:0005747 mitochondrial respiratory chain complex I; GO:0016020 membrane; GO:0019866 organelle inner membrane; GO:0030964 NADH dehydrogenase complex; GO:0031090 organelle membrane; GO:0031966 m…	GO:0003824 catalytic activity; GO:0003954 NADH dehydrogenase activity; GO:0008137 NADH dehydrogenase (ubiquinone) activity; GO:0016491 oxidoreductase activity; GO:0016651 oxidoreductase activity, acting on NAD(P)H; GO:0016655 oxidoreductase activity, acting on NAD(P)H, quinone or similar compound as acceptor; GO:0050136 NADH dehydrogenase (quinone) activity;			C	KOG4110	NADH:ubiquinone oxidoreductase, NDUFS5/15kDa	mitochondria
Q99MI1	319	K	0.001	0.001	Down	ELKS/Rab6-interacting/CAST family member 1 OS=Mus musculus OX=10090 GN=Erc1 PE=1 SV=1	Erc1	1	7.81644e-09	138	2	LLEMLQSK(1)GLSAK	0.59454				0.582	1.052					GO:0006464 cellular protein modification process; GO:0006468 protein phosphorylation; GO:0006793 phosphorus metabolic process; GO:0006796 phosphate-containing compound metabolic process; GO:0006807 nitrogen compound metabolic process; GO:0006810 transport; GO:0007154 cell communication; GO:0007165 signal transduction; GO:0007249 I-kappaB kinase/NF-kappaB signaling; GO:0007252 I-kappaB phosphoryla…	GO:0000139 Golgi membrane; GO:0005622 intracellular; GO:0005623 cell; GO:0005737 cytoplasm; GO:0005794 Golgi apparatus; GO:0005829 cytosol; GO:0008021 synaptic vesicle; GO:0008385 IkappaB kinase complex; GO:0012505 endomembrane system; GO:0014069 postsynaptic density; GO:0016020 membrane; GO:0030133 transport vesicle; GO:0031090 organelle membrane; GO:0031410 cytoplasmic vesicle; GO:0031982 vesic…	GO:0005488 binding; GO:0005515 protein binding; GO:0017016 Ras GTPase binding; GO:0017137 Rab GTPase binding; GO:0019899 enzyme binding; GO:0019904 protein domain specific binding; GO:0030165 PDZ domain binding; GO:0031267 small GTPase binding; GO:0051020 GTPase binding;			U	KOG4809	Rab6 GTPase-interacting protein involved in endosome-to-TGN transport	nucleus
Q99PL5	1241	K	0.001	0.001	Down	Ribosome-binding protein 1 OS=Mus musculus OX=10090 GN=Rrbp1 PE=1 SV=2	Rrbp1	1	0.00462399	89.123	2	ACEEK(1)LR	2.8719				1.345		0.854	K14000	RRBP1; ribosome-binding protein 1	mmu04141 Protein processing in endoplasmic reticulum	GO:0006412 translation; GO:0006518 peptide metabolic process; GO:0006807 nitrogen compound metabolic process; GO:0007154 cell communication; GO:0007165 signal transduction; GO:0008152 metabolic process; GO:0009058 biosynthetic process; GO:0009059 macromolecule biosynthetic process; GO:0009987 cellular process; GO:0010467 gene expression; GO:0019538 protein metabolic process; GO:0023052 signaling;…	GO:0005622 intracellular; GO:0005623 cell; GO:0005737 cytoplasm; GO:0005783 endoplasmic reticulum; GO:0005789 endoplasmic reticulum membrane; GO:0005840 ribosome; GO:0012505 endomembrane system; GO:0016020 membrane; GO:0016021 integral component of membrane; GO:0030176 integral component of endoplasmic reticulum membrane; GO:0031224 intrinsic component of membrane; GO:0031227 intrinsic component …	GO:0038023 signaling receptor activity; GO:0060089 molecular transducer activity;						endoplasmic reticulum
Q99PL6	22	K	0.001	0.001	Down	UBX domain-containing protein 6 OS=Mus musculus OX=10090 GN=Ubxn6 PE=1 SV=1	Ubxn6	1	5.77693e-05	75.012	2	SAGPGQK(1)LTDSAGEK	4.6924				0.734	1.187	0.858	K14011	UBXN6; UBX domain-containing protein 6	mmu04141 Protein processing in endoplasmic reticulum	GO:0006508 proteolysis; GO:0006807 nitrogen compound metabolic process; GO:0006810 transport; GO:0006914 autophagy; GO:0006950 response to stress; GO:0007034 vacuolar transport; GO:0007041 lysosomal transport; GO:0008152 metabolic process; GO:0008333 endosome to lysosome transport; GO:0009056 catabolic process; GO:0009057 macromolecule catabolic process; GO:0009987 cellular process; GO:0010033 re…	GO:0000323 lytic vacuole; GO:0005622 intracellular; GO:0005623 cell; GO:0005737 cytoplasm; GO:0005764 lysosome; GO:0005765 lysosomal membrane; GO:0005768 endosome; GO:0005769 early endosome; GO:0005770 late endosome; GO:0005773 vacuole; GO:0005774 vacuolar membrane; GO:0005829 cytosol; GO:0010008 endosome membrane; GO:0012505 endomembrane system; GO:0016020 membrane; GO:0019898 extrinsic componen…		PF09409; PF00789	PUB domain; UBX domain	O	KOG2699	Predicted ubiquitin regulatory protein	cytoplasm
Q9CPY7	66	K	0.001	0.001	Down	Cytosol aminopeptidase OS=Mus musculus OX=10090 GN=Lap3 PE=1 SV=3	Lap3	1	0.00623566	84.699	2	LVSGK(1)LR	4.245				0.853	1.068		K11142	LAP3; cytosol aminopeptidase [EC:3.4.11.1 3.4.11.5]	mmu00480 Glutathione metabolism; mmu00330 Arginine and proline metabolism; mmu01100 Metabolic pathways	GO:0006508 proteolysis; GO:0006807 nitrogen compound metabolic process; GO:0008152 metabolic process; GO:0019538 protein metabolic process; GO:0043170 macromolecule metabolic process; GO:0044238 primary metabolic process; GO:0071704 organic substance metabolic process; GO:1901564 organonitrogen compound metabolic process;	GO:0005622 intracellular; GO:0005623 cell; GO:0005634 nucleus; GO:0005654 nucleoplasm; GO:0005737 cytoplasm; GO:0005739 mitochondrion; GO:0005794 Golgi apparatus; GO:0005802 trans-Golgi network; GO:0005829 cytosol; GO:0012505 endomembrane system; GO:0030496 midbody; GO:0031974 membrane-enclosed lumen; GO:0031981 nuclear lumen; GO:0031984 organelle subcompartment; GO:0043226 organelle; GO:0043227 …	GO:0003824 catalytic activity; GO:0004177 aminopeptidase activity; GO:0005488 binding; GO:0005515 protein binding; GO:0008233 peptidase activity; GO:0008235 metalloexopeptidase activity; GO:0008237 metallopeptidase activity; GO:0008238 exopeptidase activity; GO:0016787 hydrolase activity; GO:0019904 protein domain specific binding; GO:0070011 peptidase activity, acting on L-amino acid peptides; G…	PF02789; PF00883	Cytosol aminopeptidase family, N-terminal domain; Cytosol aminopeptidase family, catalytic domain	E	KOG2597	Predicted aminopeptidase of the M17 family	mitochondria
Q9CXP8	18	K	0.001	0.001	Down	Guanine nucleotide-binding protein G(I)/G(S)/G(O) subunit gamma-10 OS=Mus musculus OX=10090 GN=Gng10 PE=3 SV=1	Gng10	1	5.65287e-09	137.58	2	LVEQLK(1)LEAGVER	3.509				0.323	0.882		K04545	GNG10; guanine nucleotide-binding protein G(I)/G(S)/G(O) subunit gamma-10	mmu04725 Cholinergic synapse; mmu04371 Apelin signaling pathway; mmu04723 Retrograde endocannabinoid signaling; mmu04713 Circadian entrainment; mmu05167 Kaposi sarcoma-associated herpesvirus infection; mmu04014 Ras signaling pathway; mmu04727 GABAergic synapse; mmu05032 Morphine addiction; mmu04724 Glutamatergic synapse; mmu05163 Human cytomegalovirus infection; mmu05170 Human immunodeficiency vi…	GO:0007154 cell communication; GO:0007165 signal transduction; GO:0009987 cellular process; GO:0023052 signaling; GO:0050789 regulation of biological process; GO:0050794 regulation of cellular process; GO:0050896 response to stimulus; GO:0051716 cellular response to stimulus; GO:0065007 biological regulation;	GO:0005622 intracellular; GO:0005623 cell; GO:0005834 heterotrimeric G-protein complex; GO:0005886 plasma membrane; GO:0009898 cytoplasmic side of plasma membrane; GO:0016020 membrane; GO:0019897 extrinsic component of plasma membrane; GO:0019898 extrinsic component of membrane; GO:0031234 extrinsic component of cytoplasmic side of plasma membrane; GO:0032991 protein-containing complex; GO:007194…	GO:0003824 catalytic activity; GO:0003924 GTPase activity; GO:0016462 pyrophosphatase activity; GO:0016787 hydrolase activity; GO:0016817 hydrolase activity, acting on acid anhydrides; GO:0016818 hydrolase activity, acting on acid anhydrides, in phosphorus-containing anhydrides; GO:0017111 nucleoside-triphosphatase activity;	PF00631	GGL domain	T	KOG4119	G protein gamma subunit	extracellular
Q9CXZ1	98	K	1000	0.001	Up	NADH dehydrogenase [ubiquinone] iron-sulfur protein 4, mitochondrial OS=Mus musculus OX=10090 GN=Ndufs4 PE=1 SV=3	Ndufs4	1	0.00233531	100.84	2	WK(1)MEFDTR	1.5206		0.549	0.966				K03937	NDUFS4; NADH dehydrogenase (ubiquinone) Fe-S protein 4	mmu05020 Prion disease; mmu00190 Oxidative phosphorylation; mmu04714 Thermogenesis; mmu05016 Huntington disease; mmu01100 Metabolic pathways; mmu05208 Chemical carcinogenesis - reactive oxygen species; mmu04723 Retrograde endocannabinoid signaling; mmu05014 Amyotrophic lateral sclerosis; mmu05415 Diabetic cardiomyopathy; mmu05010 Alzheimer disease; mmu05022 Pathways of neurodegeneration - multipl…	GO:0001932 regulation of protein phosphorylation; GO:0006091 generation of precursor metabolites and energy; GO:0006119 oxidative phosphorylation; GO:0006120 mitochondrial electron transport, NADH to ubiquinone; GO:0006139 nucleobase-containing compound metabolic process; GO:0006163 purine nucleotide metabolic process; GO:0006725 cellular aromatic compound metabolic process; GO:0006753 nucleoside…	GO:0005622 intracellular; GO:0005623 cell; GO:0005737 cytoplasm; GO:0005739 mitochondrion; GO:0005740 mitochondrial envelope; GO:0005743 mitochondrial inner membrane; GO:0005746 mitochondrial respirasome; GO:0005747 mitochondrial respiratory chain complex I; GO:0016020 membrane; GO:0019866 organelle inner membrane; GO:0030964 NADH dehydrogenase complex; GO:0031090 organelle membrane; GO:0031966 m…	GO:0003824 catalytic activity; GO:0003954 NADH dehydrogenase activity; GO:0008137 NADH dehydrogenase (ubiquinone) activity; GO:0016491 oxidoreductase activity; GO:0016651 oxidoreductase activity, acting on NAD(P)H; GO:0016655 oxidoreductase activity, acting on NAD(P)H, quinone or similar compound as acceptor; GO:0050136 NADH dehydrogenase (quinone) activity;			C	KOG3389	NADH:ubiquinone oxidoreductase, NDUFS4/18 kDa subunit	mitochondria
Q9CYZ2	112	K	1000	0.001	Up	Tumor protein D54 OS=Mus musculus OX=10090 GN=Tpd52l2 PE=1 SV=1	Tpd52l2	1	0.00116701	90.306	2	TSEK(1)LGEWNEK	6.9013	0.582		1.315							GO:0042127 regulation of cell population proliferation; GO:0050789 regulation of biological process; GO:0050794 regulation of cellular process; GO:0065007 biological regulation;	GO:0005622 intracellular; GO:0005623 cell; GO:0005737 cytoplasm; GO:0048471 perinuclear region of cytoplasm;	GO:0005488 binding; GO:0005515 protein binding; GO:0042802 identical protein binding; GO:0042803 protein homodimerization activity; GO:0046982 protein heterodimerization activity; GO:0046983 protein dimerization activity;			S	KOG4010	Coiled-coil protein TPD52	nucleus
Q9CZS1	428	K	0.001	0.001	Down	Aldehyde dehydrogenase X, mitochondrial OS=Mus musculus OX=10090 GN=Aldh1b1 PE=1 SV=1	Aldh1b1	1	2.55639e-06	83.775	2	EEIFGPVQPLFK(1)FK	1.8153				0.531	0.274		K00128	ALDH; aldehyde dehydrogenase (NAD+) [EC:1.2.1.3]	mmu00410 beta-Alanine metabolism; mmu00620 Pyruvate metabolism; mmu00310 Lysine degradation; mmu00770 Pantothenate and CoA biosynthesis; mmu00561 Glycerolipid metabolism; mmu00340 Histidine metabolism; mmu01100 Metabolic pathways; mmu00071 Fatty acid degradation; mmu00053 Ascorbate and aldarate metabolism; mmu00330 Arginine and proline metabolism; mmu00380 Tryptophan metabolism; mmu00010 Glycolys…	GO:0005975 carbohydrate metabolic process; GO:0006066 alcohol metabolic process; GO:0006067 ethanol metabolic process; GO:0006069 ethanol oxidation; GO:0006091 generation of precursor metabolites and energy; GO:0008152 metabolic process; GO:0009987 cellular process; GO:0016999 antibiotic metabolic process; GO:0017144 drug metabolic process; GO:0034308 primary alcohol metabolic process; GO:0044237…	GO:0005622 intracellular; GO:0005623 cell; GO:0005634 nucleus; GO:0005654 nucleoplasm; GO:0005737 cytoplasm; GO:0005739 mitochondrion; GO:0005759 mitochondrial matrix; GO:0031974 membrane-enclosed lumen; GO:0031981 nuclear lumen; GO:0043226 organelle; GO:0043227 membrane-bounded organelle; GO:0043229 intracellular organelle; GO:0043231 intracellular membrane-bounded organelle; GO:0043233 organell…	GO:0000166 nucleotide binding; GO:0003824 catalytic activity; GO:0004029 aldehyde dehydrogenase (NAD+) activity; GO:0005488 binding; GO:0016491 oxidoreductase activity; GO:0016620 oxidoreductase activity, acting on the aldehyde or oxo group of donors, NAD or NADP as acceptor; GO:0016903 oxidoreductase activity, acting on the aldehyde or oxo group of donors; GO:0036094 small molecule binding; GO:0…			C	KOG2450	Aldehyde dehydrogenase	mitochondria
Q9D0E1	671	K	0.001	0.001	Down	Heterogeneous nuclear ribonucleoprotein M OS=Mus musculus OX=10090 GN=Hnrnpm PE=1 SV=3	Hnrnpm	1	8.79423e-06	67.887	3	DK(1)FNECGHVLYADIK	7.4968				0.97	1.041	0.86	K12887	HNRNPM; heterogeneous nuclear ribonucleoprotein M	mmu03040 Spliceosome	GO:0000375 RNA splicing, via transesterification reactions; GO:0000377 RNA splicing, via transesterification reactions with bulged adenosine as nucleophile; GO:0000380 alternative mRNA splicing, via spliceosome; GO:0000398 mRNA splicing, via spliceosome; GO:0002237 response to molecule of bacterial origin; GO:0006139 nucleobase-containing compound metabolic process; GO:0006396 RNA processing; GO:…	GO:0005622 intracellular; GO:0005623 cell; GO:0005634 nucleus; GO:0005654 nucleoplasm; GO:0005681 spliceosomal complex; GO:0009986 cell surface; GO:0016363 nuclear matrix; GO:0016604 nuclear body; GO:0031974 membrane-enclosed lumen; GO:0031981 nuclear lumen; GO:0032991 protein-containing complex; GO:0034399 nuclear periphery; GO:0042382 paraspeckles; GO:0043226 organelle; GO:0043227 membrane-boun…	GO:0003676 nucleic acid binding; GO:0003723 RNA binding; GO:0003823 antigen binding; GO:0005488 binding; GO:0005515 protein binding; GO:0019904 protein domain specific binding; GO:0048306 calcium-dependent protein binding; GO:0097159 organic cyclic compound binding; GO:1901363 heterocyclic compound binding; GO:1990405 protein antigen binding;	PF00076	RNA recognition motif. (a.k.a. RRM, RBD, or RNP domain)	A	KOG4212	RNA-binding protein hnRNP-M	cytoplasm
Q9D415	405	K	0.001	0.001	Down	Disks large-associated protein 1 OS=Mus musculus OX=10090 GN=Dlgap1 PE=1 SV=3	Dlgap1	1	1.76939e-05	96.946	3	ISNEHSPK(1)LQIR	5.571				0.675	0.985		K15008	DLGAP1; discs, large-associated protein 1	mmu04724 Glutamatergic synapse	GO:0006996 organelle organization; GO:0007154 cell communication; GO:0007267 cell-cell signaling; GO:0007268 chemical synaptic transmission; GO:0008104 protein localization; GO:0009894 regulation of catabolic process; GO:0009987 cellular process; GO:0016043 cellular component organization; GO:0019222 regulation of metabolic process; GO:0022607 cellular component assembly; GO:0023052 signaling; GO…	GO:0005623 cell; GO:0005886 plasma membrane; GO:0014069 postsynaptic density; GO:0016020 membrane; GO:0032279 asymmetric synapse; GO:0043226 organelle; GO:0045202 synapse; GO:0045211 postsynaptic membrane; GO:0071944 cell periphery; GO:0097060 synaptic membrane; GO:0098590 plasma membrane region; GO:0098794 postsynapse; GO:0098984 neuron to neuron synapse; GO:0099572 postsynaptic specialization;	GO:0005198 structural molecule activity; GO:0005488 binding; GO:0005515 protein binding; GO:0019904 protein domain specific binding; GO:0044877 protein-containing complex binding; GO:0098879 structural constituent of postsynaptic specialization; GO:0098918 structural constituent of synapse; GO:0098919 structural constituent of postsynaptic density; GO:0099186 structural constituent of postsynapse;			T	KOG3971	SAP-90/PSD-95 associated protein-related protein (Vulcan)	nucleus
Q9D4C9	196	K	0.001	0.001	Down	Clavesin-1 OS=Mus musculus OX=10090 GN=Clvs1 PE=1 SV=1	Clvs1	1	0.0111032	77.358	2	QASK(1)LTPSILK	1.7466					1.535	0.562				GO:0006996 organelle organization; GO:0007033 vacuole organization; GO:0007040 lysosome organization; GO:0009987 cellular process; GO:0016043 cellular component organization; GO:0071840 cellular component organization or biogenesis; GO:0080171 lytic vacuole organization;	GO:0000139 Golgi membrane; GO:0005622 intracellular; GO:0005623 cell; GO:0005737 cytoplasm; GO:0005768 endosome; GO:0005794 Golgi apparatus; GO:0005802 trans-Golgi network; GO:0012505 endomembrane system; GO:0016020 membrane; GO:0030135 coated vesicle; GO:0030136 clathrin-coated vesicle; GO:0031090 organelle membrane; GO:0031410 cytoplasmic vesicle; GO:0031982 vesicle; GO:0031984 organelle subcom…	GO:0005488 binding; GO:0005543 phospholipid binding; GO:0008289 lipid binding; GO:0035091 phosphatidylinositol binding; GO:0043167 ion binding; GO:0043168 anion binding; GO:0080025 phosphatidylinositol-3,5-bisphosphate binding; GO:1901981 phosphatidylinositol phosphate binding; GO:1902936 phosphatidylinositol bisphosphate binding;	PF03765; PF00650	CRAL/TRIO, N-terminal domain; CRAL/TRIO domain	I	KOG1471	Phosphatidylinositol transfer protein SEC14 and related proteins	cytoplasm
Q9D7V2	100	K	0.001	0.001	Down	LysM and putative peptidoglycan-binding domain-containing protein 2 OS=Mus musculus OX=10090 GN=Lysmd2 PE=1 SV=2	Lysmd2	1	1.22037e-08	119.94	2	ANK(1)LFTNDCIFLK	1.6045				0.765	0.984								PF01476	LysM domain				nucleus
Q9DBL7	234	K	0.001	0.001	Down	Bifunctional coenzyme A synthase OS=Mus musculus OX=10090 GN=Coasy PE=1 SV=2	Coasy	1	2.31073e-05	85.081	2	SK(1)LLPELLQPYAER	2.3813				0.302	1.513		K02318	COASY; phosphopantetheine adenylyltransferase / dephospho-CoA kinase [EC:2.7.7.3 2.7.1.24]	mmu00770 Pantothenate and CoA biosynthesis; mmu01100 Metabolic pathways; mmu01240 Biosynthesis of cofactors	GO:0006139 nucleobase-containing compound metabolic process; GO:0006163 purine nucleotide metabolic process; GO:0006164 purine nucleotide biosynthetic process; GO:0006725 cellular aromatic compound metabolic process; GO:0006732 coenzyme metabolic process; GO:0006753 nucleoside phosphate metabolic process; GO:0006793 phosphorus metabolic process; GO:0006796 phosphate-containing compound metabolic …	GO:0005622 intracellular; GO:0005623 cell; GO:0005634 nucleus; GO:0005654 nucleoplasm; GO:0005737 cytoplasm; GO:0005739 mitochondrion; GO:0005740 mitochondrial envelope; GO:0005741 mitochondrial outer membrane; GO:0005759 mitochondrial matrix; GO:0005829 cytosol; GO:0016020 membrane; GO:0019867 outer membrane; GO:0031090 organelle membrane; GO:0031966 mitochondrial membrane; GO:0031967 organelle …	GO:0003824 catalytic activity; GO:0004140 dephospho-CoA kinase activity; GO:0004595 pantetheine-phosphate adenylyltransferase activity; GO:0016301 kinase activity; GO:0016740 transferase activity; GO:0016772 transferase activity, transferring phosphorus-containing groups; GO:0016773 phosphotransferase activity, alcohol group as acceptor; GO:0016779 nucleotidyltransferase activity; GO:0070566 aden…	PF01467; PF01121	Cytidylyltransferase; Dephospho-CoA kinase	H	KOG3351	Predicted nucleotidyltransferase	mitochondria
Q9DCC8	56	K	1000	0.001	Up	Mitochondrial import receptor subunit TOM20 homolog OS=Mus musculus OX=10090 GN=Tomm20 PE=1 SV=1	Tomm20	1	6.04056e-05	135.63	2	AGLSK(1)LPDLK	2.3002	0.534	1.087					K17770			GO:0001101 response to acid chemical; GO:0006403 RNA localization; GO:0006605 protein targeting; GO:0006626 protein targeting to mitochondrion; GO:0006810 transport; GO:0006839 mitochondrial transport; GO:0006886 intracellular protein transport; GO:0006996 organelle organization; GO:0007005 mitochondrion organization; GO:0007006 mitochondrial membrane organization; GO:0007008 outer mitochondrial …	GO:0005622 intracellular; GO:0005623 cell; GO:0005737 cytoplasm; GO:0005739 mitochondrion; GO:0005740 mitochondrial envelope; GO:0005741 mitochondrial outer membrane; GO:0005742 mitochondrial outer membrane translocase complex; GO:0016020 membrane; GO:0016021 integral component of membrane; GO:0019867 outer membrane; GO:0031090 organelle membrane; GO:0031224 intrinsic component of membrane; GO:00…	GO:0005048 signal sequence binding; GO:0005215 transporter activity; GO:0005488 binding; GO:0005515 protein binding; GO:0008320 protein transmembrane transporter activity; GO:0015399 primary active transmembrane transporter activity; GO:0015450 P-P-bond-hydrolysis-driven protein transmembrane transporter activity; GO:0022804 active transmembrane transporter activity; GO:0022857 transmembrane tran…			U	KOG4056	Translocase of outer mitochondrial membrane complex, subunit TOM20	extracellular
Q9DCW4	116	K	0.001	0.001	Down	Electron transfer flavoprotein subunit beta OS=Mus musculus OX=10090 GN=Etfb PE=1 SV=3	Etfb	1	4.34172e-05	126.29	2	EK(1)VDLLFLGK	4.369				1.027	1.122		K03521			GO:0006082 organic acid metabolic process; GO:0006091 generation of precursor metabolites and energy; GO:0006629 lipid metabolic process; GO:0006631 fatty acid metabolic process; GO:0006635 fatty acid beta-oxidation; GO:0008152 metabolic process; GO:0009056 catabolic process; GO:0009062 fatty acid catabolic process; GO:0009987 cellular process; GO:0016042 lipid catabolic process; GO:0016054 organ…	GO:0005622 intracellular; GO:0005623 cell; GO:0005737 cytoplasm; GO:0005739 mitochondrion; GO:0005759 mitochondrial matrix; GO:0005829 cytosol; GO:0017133 mitochondrial electron transfer flavoprotein complex; GO:0031974 membrane-enclosed lumen; GO:0032991 protein-containing complex; GO:0043226 organelle; GO:0043227 membrane-bounded organelle; GO:0043229 intracellular organelle; GO:0043231 intrace…	GO:0003824 catalytic activity; GO:0009055 electron transfer activity; GO:0016491 oxidoreductase activity;	PF01012	Electron transfer flavoprotein domain	C	KOG3180	Electron transfer flavoprotein, beta subunit	cytoplasm
Q9EPR5	271	K	0.001	0.001	Down	VPS10 domain-containing receptor SorCS2 OS=Mus musculus OX=10090 GN=Sorcs2 PE=1 SV=2	Sorcs2	1	0.00032031	79.889	2	DSK(1)LYVSSDLGK	2.9672				0.567	0.858	0.704				GO:0007154 cell communication; GO:0007165 signal transduction; GO:0007186 G protein-coupled receptor signaling pathway; GO:0007218 neuropeptide signaling pathway; GO:0009987 cellular process; GO:0023052 signaling; GO:0050789 regulation of biological process; GO:0050794 regulation of cellular process; GO:0050896 response to stimulus; GO:0051716 cellular response to stimulus; GO:0065007 biological …	GO:0016020 membrane;	GO:0001653 peptide receptor activity; GO:0004888 transmembrane signaling receptor activity; GO:0004930 G protein-coupled receptor activity; GO:0008188 neuropeptide receptor activity; GO:0008528 G protein-coupled peptide receptor activity; GO:0038023 signaling receptor activity; GO:0060089 molecular transducer activity;	PF00801	PKD domain	U	KOG3511	Sortilin and related receptors	plasma membrane
Q9ERU9	1814	K	0.001	0.001	Down	E3 SUMO-protein ligase RanBP2 OS=Mus musculus OX=10090 GN=Ranbp2 PE=1 SV=2	Ranbp2	1	3.64406e-15	132.93	2	GFSGAGEK(1)LFSSQSGK	3.9221					0.424	0.882	K12172	RANBP2; E3 SUMO-protein ligase RanBP2 [EC:2.3.2.-]	mmu05014 Amyotrophic lateral sclerosis; mmu03013 RNA transport	GO:0000082 G1/S transition of mitotic cell cycle; GO:0000226 microtubule cytoskeleton organization; GO:0000278 mitotic cell cycle; GO:0006109 regulation of carbohydrate metabolic process; GO:0006111 regulation of gluconeogenesis; GO:0006403 RNA localization; GO:0006405 RNA export from nucleus; GO:0006406 mRNA export from nucleus; GO:0006464 cellular protein modification process; GO:0006508 proteo…	GO:0005622 intracellular; GO:0005623 cell; GO:0005634 nucleus; GO:0005635 nuclear envelope; GO:0005642 annulate lamellae; GO:0005643 nuclear pore; GO:0005737 cytoplasm; GO:0005739 mitochondrion; GO:0005813 centrosome; GO:0005815 microtubule organizing center; GO:0005829 cytosol; GO:0005856 cytoskeleton; GO:0012505 endomembrane system; GO:0015630 microtubule cytoskeleton; GO:0016020 membrane; GO:0…	GO:0003824 catalytic activity; GO:0005488 binding; GO:0005515 protein binding; GO:0008536 Ran GTPase binding; GO:0016740 transferase activity; GO:0017016 Ras GTPase binding; GO:0019787 ubiquitin-like protein transferase activity; GO:0019789 SUMO transferase activity; GO:0019899 enzyme binding; GO:0031267 small GTPase binding; GO:0051020 GTPase binding; GO:0140096 catalytic activity, acting on a p…	PF00641; PF12185; PF00160	Zn-finger in Ran binding protein and others; Nup358/RanBP2 E3 ligase domain; Cyclophilin type peptidyl-prolyl cis-trans isomerase/CLD	O	KOG0865	Cyclophilin type peptidyl-prolyl cis-trans isomerase	nucleus
Q9ES97	875	K	0.001	0.001	Down	Reticulon-3 OS=Mus musculus OX=10090 GN=Rtn3 PE=1 SV=2	Rtn3	1	0.00714027	76.833	2	ALK(1)LIIR	2.8783				0.821	0.891	1.171	K20723	RTN3; reticulon-3	mmu05010 Alzheimer disease	GO:0006996 organelle organization; GO:0007029 endoplasmic reticulum organization; GO:0009987 cellular process; GO:0010256 endomembrane system organization; GO:0016043 cellular component organization; GO:0022607 cellular component assembly; GO:0044085 cellular component biogenesis; GO:0071786 endoplasmic reticulum tubular network organization; GO:0071787 endoplasmic reticulum tubular network forma…	GO:0005622 intracellular; GO:0005623 cell; GO:0005737 cytoplasm; GO:0005783 endoplasmic reticulum; GO:0005789 endoplasmic reticulum membrane; GO:0012505 endomembrane system; GO:0016020 membrane; GO:0031984 organelle subcompartment; GO:0042175 nuclear outer membrane-endoplasmic reticulum membrane network; GO:0043226 organelle; GO:0043227 membrane-bounded organelle; GO:0043229 intracellular organel…				U	KOG1792	Reticulon	plasma membrane
Q9ESJ4	84	K	0.001	0.001	Down	NCK-interacting protein with SH3 domain OS=Mus musculus OX=10090 GN=Nckipsd PE=1 SV=2	Nckipsd	1	0.00248207	66.664	2	DGGK(1)YSLEQR	10.883				1.417		0.516				GO:0002252 immune effector process; GO:0002253 activation of immune response; GO:0002376 immune system process; GO:0002429 immune response-activating cell surface receptor signaling pathway; GO:0002431 Fc receptor mediated stimulatory signaling pathway; GO:0002433 immune response-regulating cell surface receptor signaling pathway involved in phagocytosis; GO:0002682 regulation of immune system pr…	GO:0005622 intracellular; GO:0005623 cell; GO:0005634 nucleus; GO:0005737 cytoplasm; GO:0005829 cytosol; GO:0005856 cytoskeleton; GO:0005882 intermediate filament; GO:0043226 organelle; GO:0043227 membrane-bounded organelle; GO:0043228 non-membrane-bounded organelle; GO:0043229 intracellular organelle; GO:0043231 intracellular membrane-bounded organelle; GO:0043232 intracellular non-membrane-boun…	GO:0005488 binding; GO:0005515 protein binding; GO:0008092 cytoskeletal protein binding;	PF00018	SH3 domain	T	KOG4035	Coeffector of mDia Rho GTPase, regulates actin polymerization and cell adhesion turnover	cytoplasm
Q9ESN6	565	K	0.001	0.001	Down	Tripartite motif-containing protein 2 OS=Mus musculus OX=10090 GN=Trim2 PE=1 SV=1	Trim2	1	1.64657e-05	87.895	2	WVSIFSNDGK(1)FK	2.0758				0.928	1.099		K11997			GO:0006464 cellular protein modification process; GO:0006807 nitrogen compound metabolic process; GO:0008152 metabolic process; GO:0009987 cellular process; GO:0010033 response to organic substance; GO:0010941 regulation of cell death; GO:0016567 protein ubiquitination; GO:0019538 protein metabolic process; GO:0032446 protein modification by small protein conjugation; GO:0034097 response to cytok…	GO:0005622 intracellular; GO:0005623 cell; GO:0005737 cytoplasm;	GO:0003824 catalytic activity; GO:0004842 ubiquitin-protein transferase activity; GO:0005488 binding; GO:0005515 protein binding; GO:0008092 cytoskeletal protein binding; GO:0008270 zinc ion binding; GO:0016740 transferase activity; GO:0017022 myosin binding; GO:0019787 ubiquitin-like protein transferase activity; GO:0043167 ion binding; GO:0043169 cation binding; GO:0046872 metal ion binding; GO…	PF13445; PF00643; PF00630	RING-type zinc-finger, LisH dimerisation motif; B-box zinc finger; Filamin/ABP280 repeat	O	KOG2177	Predicted E3 ubiquitin ligase	nucleus
Q9JHU4	1284	K	0.001	0.001	Down	Cytoplasmic dynein 1 heavy chain 1 OS=Mus musculus OX=10090 GN=Dync1h1 PE=1 SV=2	Dync1h1	0.999993	3.24021e-13	53.21	4	TKPVTGNLRPEEALQALTIYEGK(1)FGR	2.0447				1.233	0.732		K10413	DYNC1H; dynein heavy chain 1, cytosolic	mmu04962 Vasopressin-regulated water reabsorption; mmu04145 Phagosome; mmu05132 Salmonella infection	GO:0000003 reproduction; GO:0000226 microtubule cytoskeleton organization; GO:0001101 response to acid chemical; GO:0003006 developmental process involved in reproduction; GO:0003341 cilium movement; GO:0006810 transport; GO:0006928 movement of cell or subcellular component; GO:0006996 organelle organization; GO:0007010 cytoskeleton organization; GO:0007017 microtubule-based process; GO:0007018 m…	GO:0002177 manchette; GO:0005622 intracellular; GO:0005623 cell; GO:0005634 nucleus; GO:0005635 nuclear envelope; GO:0005737 cytoplasm; GO:0005813 centrosome; GO:0005815 microtubule organizing center; GO:0005856 cytoskeleton; GO:0005868 cytoplasmic dynein complex; GO:0005874 microtubule; GO:0005875 microtubule associated complex; GO:0012505 endomembrane system; GO:0015630 microtubule cytoskeleton…	GO:0003774 motor activity; GO:0003777 microtubule motor activity; GO:0003824 catalytic activity; GO:0005488 binding; GO:0005515 protein binding; GO:0008569 ATP-dependent microtubule motor activity, minus-end-directed; GO:0016462 pyrophosphatase activity; GO:0016787 hydrolase activity; GO:0016817 hydrolase activity, acting on acid anhydrides; GO:0016818 hydrolase activity, acting on acid anhydride…	PF12774; PF12775; PF12780; PF12777; PF12781; PF03028	Hydrolytic ATP binding site of dynein motor region D1; P-loop containing dynein motor region D3; P-loop containing dynein motor region D4; Microtubule-binding stalk of dynein motor; ATP-binding dynein motor region D5; Dynein heavy chain and region D6 of dynein motor	Z	KOG3595	Dyneins, heavy chain	cytoplasm
Q9JII6	80	K	0.001	0.001	Down	Aldo-keto reductase family 1 member A1 OS=Mus musculus OX=10090 GN=Akr1a1 PE=1 SV=3	Akr1a1	1	1.34715e-17	205.09	2	EELFVTSK(1)LWNTK	6.203				0.862	0.505		K00002	AKR1A1; alcohol dehydrogenase (NADP+) [EC:1.1.1.2]	mmu00620 Pyruvate metabolism; mmu00040 Pentose and glucuronate interconversions; mmu00561 Glycerolipid metabolism; mmu00053 Ascorbate and aldarate metabolism; mmu01100 Metabolic pathways; mmu00010 Glycolysis / Gluconeogenesis; mmu05208 Chemical carcinogenesis - reactive oxygen species; mmu01240 Biosynthesis of cofactors	GO:0005975 carbohydrate metabolic process; GO:0005996 monosaccharide metabolic process; GO:0006006 glucose metabolic process; GO:0006063 uronic acid metabolic process; GO:0006064 glucuronate catabolic process; GO:0006081 cellular aldehyde metabolic process; GO:0006082 organic acid metabolic process; GO:0006091 generation of precursor metabolites and energy; GO:0006732 coenzyme metabolic process; …	GO:0005622 intracellular; GO:0005623 cell; GO:0005737 cytoplasm; GO:0005829 cytosol; GO:0005886 plasma membrane; GO:0016020 membrane; GO:0016324 apical plasma membrane; GO:0045177 apical part of cell; GO:0071944 cell periphery; GO:0098590 plasma membrane region;	GO:0003824 catalytic activity; GO:0004032 alditol:NADP+ 1-oxidoreductase activity; GO:0004033 aldo-keto reductase (NADP) activity; GO:0008106 alcohol dehydrogenase (NADP+) activity; GO:0009055 electron transfer activity; GO:0016491 oxidoreductase activity; GO:0016614 oxidoreductase activity, acting on CH-OH group of donors; GO:0016616 oxidoreductase activity, acting on the CH-OH group of donors, …	PF00248	Aldo/keto reductase family	S	KOG1577	Aldo/keto reductase family proteins	cytoplasm
Q9JKK7	7	K	0.001	0.001	Down	Tropomodulin-2 OS=Mus musculus OX=10090 GN=Tmod2 PE=1 SV=2	Tmod2	1	0.00134013	72.042	2	ALPFQK(1)GLEK	0.055083				0.76	0.994	0.859	K10370			GO:0003008 system process; GO:0003012 muscle system process; GO:0006936 muscle contraction; GO:0006996 organelle organization; GO:0007010 cytoskeleton organization; GO:0007015 actin filament organization; GO:0007154 cell communication; GO:0007267 cell-cell signaling; GO:0007268 chemical synaptic transmission; GO:0007270 neuron-neuron synaptic transmission; GO:0007275 multicellular organism develo…	GO:0005622 intracellular; GO:0005623 cell; GO:0005737 cytoplasm; GO:0005856 cytoskeleton; GO:0005865 striated muscle thin filament; GO:0015629 actin cytoskeleton; GO:0030016 myofibril; GO:0030017 sarcomere; GO:0030424 axon; GO:0030426 growth cone; GO:0030427 site of polarized growth; GO:0036379 myofilament; GO:0042995 cell projection; GO:0043005 neuron projection; GO:0043226 organelle; GO:0043228…	GO:0003779 actin binding; GO:0005488 binding; GO:0005515 protein binding; GO:0005523 tropomyosin binding; GO:0008092 cytoskeletal protein binding;			Z	KOG3735	Tropomodulin and leiomodulin	cytoplasm
Q9QXS1	247	K	0.001	0.001	Down	Plectin OS=Mus musculus OX=10090 GN=Plec PE=1 SV=3	Plec	1	3.95308e-07	119.55	3	FHK(1)LQNVQIALDYLR	3.9465				0.958	1.092	0.32	K10388			GO:0000003 reproduction; GO:0006996 organelle organization; GO:0007010 cytoskeleton organization; GO:0007044 cell-substrate junction assembly; GO:0007565 female pregnancy; GO:0007584 response to nutrient; GO:0009605 response to external stimulus; GO:0009888 tissue development; GO:0009987 cellular process; GO:0009991 response to extracellular stimulus; GO:0016043 cellular component organization; G…	GO:0005622 intracellular; GO:0005623 cell; GO:0005737 cytoplasm; GO:0005829 cytosol; GO:0005856 cytoskeleton; GO:0005886 plasma membrane; GO:0005903 brush border; GO:0005912 adherens junction; GO:0005925 focal adhesion; GO:0009925 basal plasma membrane; GO:0016020 membrane; GO:0016323 basolateral plasma membrane; GO:0016324 apical plasma membrane; GO:0016528 sarcoplasm; GO:0030016 myofibril; GO:0…	GO:0005198 structural molecule activity; GO:0005200 structural constituent of cytoskeleton; GO:0005488 binding; GO:0005515 protein binding; GO:0008092 cytoskeletal protein binding; GO:0008307 structural constituent of muscle; GO:0030506 ankyrin binding; GO:0047485 protein N-terminus binding;	PF03501; PF00307	Plectin/S10 domain; Calponin homology (CH) domain	Z	KOG3344	40s ribosomal protein s10	nucleus
Q9QYB8	136	K	1000	0.001	Up	Beta-adducin OS=Mus musculus OX=10090 GN=Add2 PE=1 SV=4	Add2	1	0.00306997	96.311	2	CK(1)ISSVYR	1.6914		1.124	0.888				K18622			GO:0002376 immune system process; GO:0002520 immune system development; GO:0006810 transport; GO:0006811 ion transport; GO:0006928 movement of cell or subcellular component; GO:0006996 organelle organization; GO:0007010 cytoskeleton organization; GO:0007015 actin filament organization; GO:0007155 cell adhesion; GO:0007159 leukocyte cell-cell adhesion; GO:0007275 multicellular organism development…	GO:0005622 intracellular; GO:0005623 cell; GO:0005737 cytoplasm; GO:0005829 cytosol; GO:0005856 cytoskeleton; GO:0005886 plasma membrane; GO:0008290 F-actin capping protein complex; GO:0014069 postsynaptic density; GO:0015629 actin cytoskeleton; GO:0016020 membrane; GO:0031410 cytoplasmic vesicle; GO:0031982 vesicle; GO:0032279 asymmetric synapse; GO:0032991 protein-containing complex; GO:0043226…	GO:0003779 actin binding; GO:0005198 structural molecule activity; GO:0005200 structural constituent of cytoskeleton; GO:0005488 binding; GO:0005515 protein binding; GO:0008092 cytoskeletal protein binding; GO:0019899 enzyme binding; GO:0019900 kinase binding; GO:0019901 protein kinase binding; GO:0030507 spectrin binding; GO:0042802 identical protein binding; GO:0042803 protein homodimerization …	PF00596	Class II Aldolase and Adducin N-terminal domain	Z	KOG3699	Cytoskeletal protein Adducin	nucleus
Q9QZQ1	1032	K	0.001	0.001	Down	Afadin OS=Mus musculus OX=10090 GN=Afdn PE=1 SV=3	Afdn	1	0.000893774	73.655	2	GAGQDK(1)LGIYVK	2.5379					0.947	0.79	K05702	AF6; afadin	mmu04015 Rap1 signaling pathway; mmu04670 Leukocyte transendothelial migration; mmu04024 cAMP signaling pathway; mmu04520 Adherens junction; mmu04530 Tight junction; mmu04014 Ras signaling pathway	GO:0001885 endothelial cell development; GO:0002064 epithelial cell development; GO:0002065 columnar/cuboidal epithelial cell differentiation; GO:0003158 endothelium development; GO:0007154 cell communication; GO:0007155 cell adhesion; GO:0007165 signal transduction; GO:0007267 cell-cell signaling; GO:0007275 multicellular organism development; GO:0007399 nervous system development; GO:0007417 ce…	GO:0005622 intracellular; GO:0005623 cell; GO:0005634 nucleus; GO:0005654 nucleoplasm; GO:0005737 cytoplasm; GO:0005829 cytosol; GO:0005886 plasma membrane; GO:0005911 cell-cell junction; GO:0005912 adherens junction; GO:0016020 membrane; GO:0016604 nuclear body; GO:0016607 nuclear speck; GO:0030054 cell junction; GO:0031974 membrane-enclosed lumen; GO:0031981 nuclear lumen; GO:0043226 organelle;…	GO:0005488 binding; GO:0005515 protein binding; GO:0008022 protein C-terminus binding; GO:0017016 Ras GTPase binding; GO:0019899 enzyme binding; GO:0019904 protein domain specific binding; GO:0030274 LIM domain binding; GO:0031267 small GTPase binding; GO:0050839 cell adhesion molecule binding; GO:0051020 GTPase binding;	PF00788; PF00595	Ras association (RalGDS/AF-6) domain; PDZ domain (Also known as DHR or GLGF)	Z	KOG1892	Actin filament-binding protein Afadin	nucleus
Q9R118	261	K	0.001	0.001	Down	Serine protease HTRA1 OS=Mus musculus OX=10090 GN=Htra1 PE=1 SV=2	Htra1	1	0.000363492	61.577	3	IDHQGK(1)LPVLLLGR	3.9629					1.074	0.391	K08784			GO:0000003 reproduction; GO:0001890 placenta development; GO:0002682 regulation of immune system process; GO:0002683 negative regulation of immune system process; GO:0002697 regulation of immune effector process; GO:0002698 negative regulation of immune effector process; GO:0002831 regulation of response to biotic stimulus; GO:0002832 negative regulation of response to biotic stimulus; GO:0003006…	GO:0005576 extracellular region; GO:0005615 extracellular space; GO:0005623 cell; GO:0005886 plasma membrane; GO:0016020 membrane; GO:0031012 extracellular matrix; GO:0071944 cell periphery;	GO:0003824 catalytic activity; GO:0004175 endopeptidase activity; GO:0004252 serine-type endopeptidase activity; GO:0005488 binding; GO:0005515 protein binding; GO:0008233 peptidase activity; GO:0008236 serine-type peptidase activity; GO:0016787 hydrolase activity; GO:0017171 serine hydrolase activity; GO:0042802 identical protein binding; GO:0070011 peptidase activity, acting on L-amino acid pep…	PF00219; PF07648; PF13365	Insulin-like growth factor binding protein; Kazal-type serine protease inhibitor domain; Trypsin-like peptidase domain	O	KOG1320	Serine protease	extracellular
Q9R1K9	111	K	1000	0.001	Up	Centrin-2 OS=Mus musculus OX=10090 GN=Cetn2 PE=1 SV=1	Cetn2	1	0.0118338	58.476	2	AFK(1)LFDDDETGK	3.7543		0.9	1.027				K10840	CETN2; centrin-2	mmu03420 Nucleotide excision repair	GO:0000003 reproduction; GO:0000086 G2/M transition of mitotic cell cycle; GO:0000226 microtubule cytoskeleton organization; GO:0000278 mitotic cell cycle; GO:0000715 nucleotide-excision repair, DNA damage recognition; GO:0006139 nucleobase-containing compound metabolic process; GO:0006259 DNA metabolic process; GO:0006281 DNA repair; GO:0006289 nucleotide-excision repair; GO:0006294 nucleotide-e…	GO:0000109 nucleotide-excision repair complex; GO:0005622 intracellular; GO:0005623 cell; GO:0005634 nucleus; GO:0005654 nucleoplasm; GO:0005737 cytoplasm; GO:0005813 centrosome; GO:0005814 centriole; GO:0005815 microtubule organizing center; GO:0005829 cytosol; GO:0005856 cytoskeleton; GO:0005929 cilium; GO:0015630 microtubule cytoskeleton; GO:0031974 membrane-enclosed lumen; GO:0031981 nuclear …	GO:0005488 binding; GO:0005509 calcium ion binding; GO:0005515 protein binding; GO:0008017 microtubule binding; GO:0008092 cytoskeletal protein binding; GO:0015631 tubulin binding; GO:0031683 G-protein beta/gamma-subunit complex binding; GO:0032795 heterotrimeric G-protein binding; GO:0043167 ion binding; GO:0043169 cation binding; GO:0044877 protein-containing complex binding; GO:0046872 metal i…	PF13499	EF-hand domain pair	T	KOG0028	Ca2+-binding protein (centrin/caltractin), EF-Hand superfamily protein	nucleus
Q9WUM5	81	K	0.001	0.001	Down	Succinate--CoA ligase [ADP/GDP-forming] subunit alpha, mitochondrial OS=Mus musculus OX=10090 GN=Suclg1 PE=1 SV=4	Suclg1	1	7.1259e-27	125.77	3	QGTFHSQQALEYGTK(1)LVGGTTPGK	2.7411					0.72	0.453	K01899	LSC1; succinyl-CoA synthetase alpha subunit [EC:6.2.1.4 6.2.1.5]	mmu01200 Carbon metabolism; mmu01100 Metabolic pathways; mmu00020 Citrate cycle (TCA cycle); mmu00640 Propanoate metabolism	GO:0006082 organic acid metabolic process; GO:0006091 generation of precursor metabolites and energy; GO:0006099 tricarboxylic acid cycle; GO:0006101 citrate metabolic process; GO:0006104 succinyl-CoA metabolic process; GO:0006105 succinate metabolic process; GO:0006139 nucleobase-containing compound metabolic process; GO:0006163 purine nucleotide metabolic process; GO:0006637 acyl-CoA metabolic …	GO:0005622 intracellular; GO:0005623 cell; GO:0005737 cytoplasm; GO:0005739 mitochondrion; GO:0005759 mitochondrial matrix; GO:0005829 cytosol; GO:0005886 plasma membrane; GO:0016020 membrane; GO:0030062 mitochondrial tricarboxylic acid cycle enzyme complex; GO:0031974 membrane-enclosed lumen; GO:0032991 protein-containing complex; GO:0042709 succinate-CoA ligase complex; GO:0043226 organelle; GO…	GO:0000166 nucleotide binding; GO:0001882 nucleoside binding; GO:0001883 purine nucleoside binding; GO:0003824 catalytic activity; GO:0004774 succinate-CoA ligase activity; GO:0004775 succinate-CoA ligase (ADP-forming) activity; GO:0004776 succinate-CoA ligase (GDP-forming) activity; GO:0005488 binding; GO:0005515 protein binding; GO:0016874 ligase activity; GO:0016877 ligase activity, forming ca…	PF02629; PF00549	CoA binding domain; CoA-ligase	C	KOG1255	Succinyl-CoA synthetase, alpha subunit	mitochondria
Q9WV92	146	K	0.001	0.001	Down	Band 4.1-like protein 3 OS=Mus musculus OX=10090 GN=Epb41l3 PE=1 SV=1	Epb41l3	1	0.0018082	54.556	3	GQVLFDK(1)VCEHLNLLEK	0.87242				0.803	0.982		K23961			GO:0000902 cell morphogenesis; GO:0002175 protein localization to paranode region of axon; GO:0006996 organelle organization; GO:0007009 plasma membrane organization; GO:0007010 cytoskeleton organization; GO:0007043 cell-cell junction assembly; GO:0007272 ensheathment of neurons; GO:0007275 multicellular organism development; GO:0007399 nervous system development; GO:0008104 protein localization;…	GO:0005622 intracellular; GO:0005623 cell; GO:0005737 cytoplasm; GO:0005829 cytosol; GO:0005856 cytoskeleton; GO:0005886 plasma membrane; GO:0005911 cell-cell junction; GO:0014069 postsynaptic density; GO:0016020 membrane; GO:0030054 cell junction; GO:0030424 axon; GO:0032279 asymmetric synapse; GO:0033270 paranode region of axon; GO:0042995 cell projection; GO:0043005 neuron projection; GO:00432…	GO:0005198 structural molecule activity; GO:0005200 structural constituent of cytoskeleton;	PF09379; PF00373; PF09380; PF04382; PF05902	FERM N-terminal domain ; FERM central domain; FERM C-terminal PH-like domain; SAB domain; 4.1 protein C-terminal domain (CTD)	Z	KOG3530	FERM domain protein EHM2	nucleus
Q9WV92	406	K	1000	0.001	Up	Band 4.1-like protein 3 OS=Mus musculus OX=10090 GN=Epb41l3 PE=1 SV=1	Epb41l3	1	0.0168181	114.64	2	K(1)FLTLGSK	1.3129	0.412		0.857				K23961			GO:0000902 cell morphogenesis; GO:0002175 protein localization to paranode region of axon; GO:0006996 organelle organization; GO:0007009 plasma membrane organization; GO:0007010 cytoskeleton organization; GO:0007043 cell-cell junction assembly; GO:0007272 ensheathment of neurons; GO:0007275 multicellular organism development; GO:0007399 nervous system development; GO:0008104 protein localization;…	GO:0005622 intracellular; GO:0005623 cell; GO:0005737 cytoplasm; GO:0005829 cytosol; GO:0005856 cytoskeleton; GO:0005886 plasma membrane; GO:0005911 cell-cell junction; GO:0014069 postsynaptic density; GO:0016020 membrane; GO:0030054 cell junction; GO:0030424 axon; GO:0032279 asymmetric synapse; GO:0033270 paranode region of axon; GO:0042995 cell projection; GO:0043005 neuron projection; GO:00432…	GO:0005198 structural molecule activity; GO:0005200 structural constituent of cytoskeleton;	PF09379; PF00373; PF09380; PF04382; PF05902	FERM N-terminal domain ; FERM central domain; FERM C-terminal PH-like domain; SAB domain; 4.1 protein C-terminal domain (CTD)	Z	KOG3530	FERM domain protein EHM2	nucleus
Q9Z0H8	276	K	0.001	0.001	Down	CAP-Gly domain-containing linker protein 2 OS=Mus musculus OX=10090 GN=Clip2 PE=1 SV=2	Clip2	1	8.41666e-09	112.7	3	YFQCPPK(1)FGLFAPIHK	1.8125				0.924	0.704	0.768	K10422			GO:0007026 negative regulation of microtubule depolymerization; GO:0010639 negative regulation of organelle organization; GO:0031110 regulation of microtubule polymerization or depolymerization; GO:0031111 negative regulation of microtubule polymerization or depolymerization; GO:0031114 regulation of microtubule depolymerization; GO:0032886 regulation of microtubule-based process; GO:0033043 regu…	GO:0005622 intracellular; GO:0005623 cell; GO:0005737 cytoplasm; GO:0005856 cytoskeleton; GO:0005874 microtubule; GO:0005875 microtubule associated complex; GO:0005881 cytoplasmic microtubule; GO:0012505 endomembrane system; GO:0015630 microtubule cytoskeleton; GO:0030141 secretory granule; GO:0030425 dendrite; GO:0031410 cytoplasmic vesicle; GO:0031982 vesicle; GO:0032991 protein-containing comp…	GO:0005488 binding; GO:0005515 protein binding; GO:0008017 microtubule binding; GO:0008092 cytoskeletal protein binding; GO:0015631 tubulin binding; GO:0051010 microtubule plus-end binding;	PF01302	CAP-Gly domain	Z	KOG4568	Cytoskeleton-associated protein and related proteins	nucleus
Q9Z0S9	118	K	1000	0.001	Up	Prenylated Rab acceptor protein 1 OS=Mus musculus OX=10090 GN=Rabac1 PE=1 SV=1	Rabac1	1	2.65248e-05	126.29	2	TLQSK(1)LVLFGR	0.023941		0.552	1.328				K20359			GO:0006810 transport; GO:0016192 vesicle-mediated transport; GO:0051179 localization; GO:0051234 establishment of localization;	GO:0005622 intracellular; GO:0005623 cell; GO:0005737 cytoplasm; GO:0005794 Golgi apparatus; GO:0012505 endomembrane system; GO:0016020 membrane; GO:0016021 integral component of membrane; GO:0031224 intrinsic component of membrane; GO:0043226 organelle; GO:0043227 membrane-bounded organelle; GO:0043229 intracellular organelle; GO:0043231 intracellular membrane-bounded organelle;	GO:0005488 binding; GO:0005515 protein binding; GO:0008022 protein C-terminus binding; GO:0030674 protein-macromolecule adaptor activity; GO:0042802 identical protein binding; GO:0060090 molecular adaptor activity; GO:0070064 proline-rich region binding;			U	KOG3142	Prenylated rab acceptor 1	plasma membrane
Q9Z2I0	291	K	0.001	0.001	Down	Mitochondrial proton/calcium exchanger protein OS=Mus musculus OX=10090 GN=Letm1 PE=1 SV=1	Letm1	1	6.48712e-07	170.95	2	DFSAFFQK(1)IR	-0.74175				0.895	0.685		K17800			GO:0006810 transport; GO:0006811 ion transport; GO:0006812 cation transport; GO:0006816 calcium ion transport; GO:0006839 mitochondrial transport; GO:0006851 mitochondrial calcium ion transmembrane transport; GO:0006873 cellular ion homeostasis; GO:0006874 cellular calcium ion homeostasis; GO:0006875 cellular metal ion homeostasis; GO:0006996 organelle organization; GO:0007005 mitochondrion organ…	GO:0005622 intracellular; GO:0005623 cell; GO:0005737 cytoplasm; GO:0005739 mitochondrion; GO:0005740 mitochondrial envelope; GO:0005743 mitochondrial inner membrane; GO:0016020 membrane; GO:0019866 organelle inner membrane; GO:0031090 organelle membrane; GO:0031966 mitochondrial membrane; GO:0031967 organelle envelope; GO:0031975 envelope; GO:0043226 organelle; GO:0043227 membrane-bounded organe…	GO:0005215 transporter activity; GO:0005488 binding; GO:0005509 calcium ion binding; GO:0008324 cation transmembrane transporter activity; GO:0015075 ion transmembrane transporter activity; GO:0015077 monovalent inorganic cation transmembrane transporter activity; GO:0015078 proton transmembrane transporter activity; GO:0015085 calcium ion transmembrane transporter activity; GO:0015291 secondary …			S	KOG1043	Ca2+-binding transmembrane protein LETM1/MRS7	mitochondria

## Sheet: Table S1c
Table S1c. Differentially b-hydroxybutylated sites and proteins between 2-month-old APP/PS1 and 2-month-old WT mice.
Protein accession	Position	Amino acid	APP-2M /WT-2M Ratio	APP-2M/WT-2M P value	Regulated Type	Protein description	Gene name	Localization probability	PEP	Score	Charge	Modified sequence	Mass error [ppm]	APP4	APP5	APP6	WT4	WT5	WT6	KEGG KO No.	KEGG Gene	KEGG pathway	Biological Process	Cellular Component	Molecular Function	Pfam ID	Domain description	KOG category	KOG NO.	KOG description	Subcellular localization
A2ALS5	232	K	1000	0.001	Up	Rap1 GTPase-activating protein 1 OS=Mus musculus OX=10090 GN=Rap1gap PE=1 SV=2	Rap1gap	1	0.00123409	101.41	2	VK(1)LQDFK	9.9804	0.913	0.824					K17700	RAP1GAP; RAP1 GTPase activating protein 1	mmu04015 Rap1 signaling pathway	GO:0000902 cell morphogenesis; GO:0000904 cell morphogenesis involved in differentiation; GO:0006928 movement of cell or subcellular component; GO:0006935 chemotaxis; GO:0007154 cell communication; GO:0007165 signal transduction; GO:0007275 multicellular organism development; GO:0007399 nervous system development; GO:0007409 axonogenesis; GO:0007411 axon guidance; GO:0008285 negative regulation o…	GO:0000139 Golgi membrane; GO:0005622 intracellular; GO:0005623 cell; GO:0005737 cytoplasm; GO:0005768 endosome; GO:0005769 early endosome; GO:0005794 Golgi apparatus; GO:0005829 cytosol; GO:0012505 endomembrane system; GO:0016020 membrane; GO:0030424 axon; GO:0030425 dendrite; GO:0031090 organelle membrane; GO:0031410 cytoplasmic vesicle; GO:0031982 vesicle; GO:0031984 organelle subcompartment; …	GO:0003824 catalytic activity; GO:0003924 GTPase activity; GO:0005096 GTPase activator activity; GO:0005488 binding; GO:0005515 protein binding; GO:0008047 enzyme activator activity; GO:0016462 pyrophosphatase activity; GO:0016787 hydrolase activity; GO:0016817 hydrolase activity, acting on acid anhydrides; GO:0016818 hydrolase activity, acting on acid anhydrides, in phosphorus-containing anhydri…			T	KOG3686	Rap1-GTPase-activating protein (Rap1GAP)	nucleus
A2AQ25	799	K	0.001	0.001	Down	Sickle tail protein OS=Mus musculus OX=10090 GN=Skt PE=1 SV=1	Skt	1	0.00275597	64.906	2	EEPHK(1)LDSLLK	4.8022				0.675	1.138	1.142				GO:0001501 skeletal system development; GO:0007275 multicellular organism development; GO:0009790 embryo development; GO:0009792 embryo development ending in birth or egg hatching; GO:0032501 multicellular organismal process; GO:0032502 developmental process; GO:0043009 chordate embryonic development; GO:0048706 embryonic skeletal system development; GO:0048731 system development; GO:0048856 anat…	GO:0005622 intracellular; GO:0005623 cell; GO:0005737 cytoplasm;							nucleus
Q0KL02	1431	K	0.602	0.0391239	Down	Triple functional domain protein OS=Mus musculus OX=10090 GN=Trio PE=1 SV=3	Trio	1	4.11001e-05	134.66	2	ITK(1)YQLLLK	1.4221	0.68	0.645	0.861	1.161	0.946	1.525	K08810			GO:0006464 cellular protein modification process; GO:0006468 protein phosphorylation; GO:0006793 phosphorus metabolic process; GO:0006796 phosphate-containing compound metabolic process; GO:0006807 nitrogen compound metabolic process; GO:0007154 cell communication; GO:0007165 signal transduction; GO:0007166 cell surface receptor signaling pathway; GO:0007167 enzyme linked receptor protein signali…	GO:0005622 intracellular; GO:0005623 cell; GO:0005737 cytoplasm; GO:0005829 cytosol;	GO:0003824 catalytic activity; GO:0004672 protein kinase activity; GO:0004674 protein serine/threonine kinase activity; GO:0005085 guanyl-nucleotide exchange factor activity; GO:0005088 Ras guanyl-nucleotide exchange factor activity; GO:0005089 Rho guanyl-nucleotide exchange factor activity; GO:0005488 binding; GO:0005515 protein binding; GO:0016301 kinase activity; GO:0016740 transferase activit…	PF00650; PF00435; PF00621; PF00169; PF00018; PF07679; PF00069	CRAL/TRIO domain; Spectrin repeat; RhoGEF domain; PH domain; SH3 domain; Immunoglobulin I-set domain; Protein kinase domain	T	KOG4240	Multidomain protein, contains SPEC repeats, PH, SH3, and separate rac-specific and rho-specific guanine nucleotide exchange factor domains	nucleus
E9Q401	2607	K	0.664	0.0410017	Down	Ryanodine receptor 2 OS=Mus musculus OX=10090 GN=Ryr2 PE=1 SV=1	Ryr2	1	4.66648e-05	93.162	2	MPLK(1)LLTNHYER	2.9769	0.668		0.899	1.105	1.265	1.172	K04962	RYR2; ryanodine receptor 2	mmu05020 Prion disease; mmu05414 Dilated cardiomyopathy; mmu04371 Apelin signaling pathway; mmu04024 cAMP signaling pathway; mmu05412 Arrhythmogenic right ventricular cardiomyopathy; mmu04972 Pancreatic secretion; mmu04713 Circadian entrainment; mmu04921 Oxytocin signaling pathway; mmu05415 Diabetic cardiomyopathy; mmu04260 Cardiac muscle contraction; mmu04020 Calcium signaling pathway; mmu04911 …	GO:0000041 transition metal ion transport; GO:0001508 action potential; GO:0001666 response to hypoxia; GO:0002009 morphogenesis of an epithelium; GO:0002026 regulation of the force of heart contraction; GO:0002027 regulation of heart rate; GO:0003007 heart morphogenesis; GO:0003008 system process; GO:0003012 muscle system process; GO:0003013 circulatory system process; GO:0003015 heart process; …	GO:0005622 intracellular; GO:0005623 cell; GO:0005634 nucleus; GO:0005635 nuclear envelope; GO:0005737 cytoplasm; GO:0005783 endoplasmic reticulum; GO:0005789 endoplasmic reticulum membrane; GO:0005790 smooth endoplasmic reticulum; GO:0005886 plasma membrane; GO:0009898 cytoplasmic side of plasma membrane; GO:0012505 endomembrane system; GO:0016020 membrane; GO:0016021 integral component of membr…	GO:0005215 transporter activity; GO:0005216 ion channel activity; GO:0005217 intracellular ligand-gated ion channel activity; GO:0005219 ryanodine-sensitive calcium-release channel activity; GO:0005261 cation channel activity; GO:0005262 calcium channel activity; GO:0005488 binding; GO:0005509 calcium ion binding; GO:0005515 protein binding; GO:0005516 calmodulin binding; GO:0008144 drug binding;…	PF08709; PF02815; PF13833	Inositol 1,4,5-trisphosphate/ryanodine receptor; MIR domain; EF-hand domain pair	T	KOG2243	Ca2+ release channel (ryanodine receptor)	plasma membrane
E9Q401	3324	K	0.001	0.001	Down	Ryanodine receptor 2 OS=Mus musculus OX=10090 GN=Ryr2 PE=1 SV=1	Ryr2	1	0.00487257	64.906	2	THFLPLMEK(1)LK	0.57454					1.106	1.14	K04962	RYR2; ryanodine receptor 2	mmu05020 Prion disease; mmu05414 Dilated cardiomyopathy; mmu04371 Apelin signaling pathway; mmu04024 cAMP signaling pathway; mmu05412 Arrhythmogenic right ventricular cardiomyopathy; mmu04972 Pancreatic secretion; mmu04713 Circadian entrainment; mmu04921 Oxytocin signaling pathway; mmu05415 Diabetic cardiomyopathy; mmu04260 Cardiac muscle contraction; mmu04020 Calcium signaling pathway; mmu04911 …	GO:0000041 transition metal ion transport; GO:0001508 action potential; GO:0001666 response to hypoxia; GO:0002009 morphogenesis of an epithelium; GO:0002026 regulation of the force of heart contraction; GO:0002027 regulation of heart rate; GO:0003007 heart morphogenesis; GO:0003008 system process; GO:0003012 muscle system process; GO:0003013 circulatory system process; GO:0003015 heart process; …	GO:0005622 intracellular; GO:0005623 cell; GO:0005634 nucleus; GO:0005635 nuclear envelope; GO:0005737 cytoplasm; GO:0005783 endoplasmic reticulum; GO:0005789 endoplasmic reticulum membrane; GO:0005790 smooth endoplasmic reticulum; GO:0005886 plasma membrane; GO:0009898 cytoplasmic side of plasma membrane; GO:0012505 endomembrane system; GO:0016020 membrane; GO:0016021 integral component of membr…	GO:0005215 transporter activity; GO:0005216 ion channel activity; GO:0005217 intracellular ligand-gated ion channel activity; GO:0005219 ryanodine-sensitive calcium-release channel activity; GO:0005261 cation channel activity; GO:0005262 calcium channel activity; GO:0005488 binding; GO:0005509 calcium ion binding; GO:0005515 protein binding; GO:0005516 calmodulin binding; GO:0008144 drug binding;…	PF08709; PF02815; PF13833	Inositol 1,4,5-trisphosphate/ryanodine receptor; MIR domain; EF-hand domain pair	T	KOG2243	Ca2+ release channel (ryanodine receptor)	plasma membrane
F6ZDS4	765	K	0.001	0.001	Down	Nucleoprotein TPR OS=Mus musculus OX=10090 GN=Tpr PE=1 SV=1	Tpr	1	3.09371e-05	102.03	2	IDSEK(1)LQNEQLEK	5.2092					0.896	1.154	K09291	TPR; nucleoprotein TPR	mmu05014 Amyotrophic lateral sclerosis; mmu05216 Thyroid cancer; mmu03013 RNA transport; mmu05200 Pathways in cancer	GO:0000075 cell cycle checkpoint; GO:0000122 negative regulation of transcription by RNA polymerase II; GO:0000278 mitotic cell cycle; GO:0001672 regulation of chromatin assembly or disassembly; GO:0006355 regulation of transcription, DNA-templated; GO:0006357 regulation of transcription by RNA polymerase II; GO:0006403 RNA localization; GO:0006404 RNA import into nucleus; GO:0006405 RNA export f…	GO:0000775 chromosome, centromeric region; GO:0000776 kinetochore; GO:0005622 intracellular; GO:0005623 cell; GO:0005634 nucleus; GO:0005635 nuclear envelope; GO:0005643 nuclear pore; GO:0005654 nucleoplasm; GO:0005694 chromosome; GO:0005737 cytoplasm; GO:0005819 spindle; GO:0005856 cytoskeleton; GO:0005868 cytoplasmic dynein complex; GO:0005875 microtubule associated complex; GO:0012505 endomemb…	GO:0003676 nucleic acid binding; GO:0003682 chromatin binding; GO:0003723 RNA binding; GO:0003729 mRNA binding; GO:0005198 structural molecule activity; GO:0005488 binding; GO:0005515 protein binding; GO:0008092 cytoskeletal protein binding; GO:0015631 tubulin binding; GO:0017056 structural constituent of nuclear pore; GO:0019899 enzyme binding; GO:0019900 kinase binding; GO:0019901 protein kinas…			S	KOG4674	Uncharacterized conserved coiled-coil protein	nucleus
F8VPU2	775	K	0.001	0.001	Down	FERM, ARHGEF and pleckstrin domain-containing protein 1 OS=Mus musculus OX=10090 GN=Farp1 PE=1 SV=1	Farp1	1	0.000317095	74.486	2	LSGK(1)GLQQR	3.6703				1.299	0.938	1.161	K17477			GO:0000902 cell morphogenesis; GO:0000904 cell morphogenesis involved in differentiation; GO:0007275 multicellular organism development; GO:0007399 nervous system development; GO:0007416 synapse assembly; GO:0009653 anatomical structure morphogenesis; GO:0009892 negative regulation of metabolic process; GO:0009987 cellular process; GO:0010563 negative regulation of phosphorus metabolic process; G…	GO:0005622 intracellular; GO:0005623 cell; GO:0005737 cytoplasm; GO:0005829 cytosol; GO:0005856 cytoskeleton; GO:0005886 plasma membrane; GO:0009898 cytoplasmic side of plasma membrane; GO:0016020 membrane; GO:0019897 extrinsic component of plasma membrane; GO:0019898 extrinsic component of membrane; GO:0030425 dendrite; GO:0031234 extrinsic component of cytoplasmic side of plasma membrane; GO:00…	GO:0005085 guanyl-nucleotide exchange factor activity; GO:0005088 Ras guanyl-nucleotide exchange factor activity; GO:0005089 Rho guanyl-nucleotide exchange factor activity; GO:0005488 binding; GO:0005515 protein binding; GO:0017016 Ras GTPase binding; GO:0017048 Rho GTPase binding; GO:0019899 enzyme binding; GO:0030676 Rac guanyl-nucleotide exchange factor activity; GO:0031267 small GTPase bindin…	PF09379; PF00373; PF09380; PF00621; PF00169	FERM N-terminal domain ; FERM central domain; FERM C-terminal PH-like domain; RhoGEF domain; PH domain	T	KOG3531	Rho guanine nucleotide exchange factor CDEP	nucleus
O08586	80	K	0.001	0.001	Down	Phosphatidylinositol 3,4,5-trisphosphate 3-phosphatase and dual-specificity protein phosphatase PTEN OS=Mus musculus OX=10090 GN=Pten PE=1 SV=1	Pten	1	0.000308648	108.3	2	HYDTAK(1)FNCR	3.3972				0.808	1.35		K01110	PTEN; phosphatidylinositol-3,4,5-trisphosphate 3-phosphatase and dual-specificity protein phosphatase PTEN [EC:3.1.3.16 3.1.3.48 3.1.3.67]	mmu05165 Human papillomavirus infection; mmu04218 Cellular senescence; mmu05166 Human T-cell leukemia virus 1 infection; mmu01100 Metabolic pathways; mmu04510 Focal adhesion; mmu05213 Endometrial cancer; mmu05415 Diabetic cardiomyopathy; mmu05218 Melanoma; mmu01521 EGFR tyrosine kinase inhibitor resistance; mmu05225 Hepatocellular carcinoma; mmu05215 Prostate cancer; mmu04115 p53 signaling pathwa…	GO:0000003 reproduction; GO:0000079 regulation of cyclin-dependent protein serine/threonine kinase activity; GO:0000902 cell morphogenesis; GO:0000904 cell morphogenesis involved in differentiation; GO:0001525 angiogenesis; GO:0001568 blood vessel development; GO:0001655 urogenital system development; GO:0001666 response to hypoxia; GO:0001667 ameboidal-type cell migration; GO:0001932 regulation …	GO:0005622 intracellular; GO:0005623 cell; GO:0005634 nucleus; GO:0005654 nucleoplasm; GO:0005737 cytoplasm; GO:0005739 mitochondrion; GO:0005829 cytosol; GO:0005886 plasma membrane; GO:0009898 cytoplasmic side of plasma membrane; GO:0016020 membrane; GO:0016324 apical plasma membrane; GO:0030425 dendrite; GO:0031974 membrane-enclosed lumen; GO:0031981 nuclear lumen; GO:0035749 myelin sheath adax…	GO:0002020 protease binding; GO:0003824 catalytic activity; GO:0004438 phosphatidylinositol-3-phosphatase activity; GO:0004721 phosphoprotein phosphatase activity; GO:0004722 protein serine/threonine phosphatase activity; GO:0004725 protein tyrosine phosphatase activity; GO:0005102 signaling receptor binding; GO:0005161 platelet-derived growth factor receptor binding; GO:0005488 binding; GO:00055…	PF00782	Dual specificity phosphatase, catalytic domain	T	KOG2283	Clathrin coat dissociation kinase GAK/PTEN/Auxilin and related tyrosine phosphatases	cytoplasm
O08759	325	K	0.001	0.001	Down	Ubiquitin-protein ligase E3A OS=Mus musculus OX=10090 GN=Ube3a PE=1 SV=2	Ube3a	1	5.5966e-05	83.438	2	LWSK(1)YSADQIR	1.1786				0.86	0.735	1.083	K10587	UBE3A; ubiquitin-protein ligase E3 A [EC:2.3.2.26]	mmu05165 Human papillomavirus infection; mmu05203 Viral carcinogenesis; mmu04120 Ubiquitin mediated proteolysis	GO:0000003 reproduction; GO:0000209 protein polyubiquitination; GO:0001541 ovarian follicle development; GO:0001655 urogenital system development; GO:0003006 developmental process involved in reproduction; GO:0006355 regulation of transcription, DNA-templated; GO:0006357 regulation of transcription by RNA polymerase II; GO:0006464 cellular protein modification process; GO:0006508 proteolysis; GO:…	GO:0005622 intracellular; GO:0005623 cell; GO:0005634 nucleus; GO:0005737 cytoplasm; GO:0005829 cytosol; GO:0043226 organelle; GO:0043227 membrane-bounded organelle; GO:0043229 intracellular organelle; GO:0043231 intracellular membrane-bounded organelle;	GO:0003712 transcription coregulator activity; GO:0003713 transcription coactivator activity; GO:0003824 catalytic activity; GO:0004842 ubiquitin-protein transferase activity; GO:0016740 transferase activity; GO:0019787 ubiquitin-like protein transferase activity; GO:0061630 ubiquitin protein ligase activity; GO:0061659 ubiquitin-like protein ligase activity; GO:0140096 catalytic activity, acting…	PF00632	HECT-domain (ubiquitin-transferase)	O	KOG0941	E3 ubiquitin protein ligase	cytoplasm
O08788	629	K	0.001	0.001	Down	Dynactin subunit 1 OS=Mus musculus OX=10090 GN=Dctn1 PE=1 SV=3	Dctn1	1	3.76859e-06	61.042	3	QAQEK(1)FDLSENCSERPGLR	5.2231					1.052	0.97	K04648	DCTN1; dynactin 1	mmu05022 Pathways of neurodegeneration - multiple diseases; mmu04962 Vasopressin-regulated water reabsorption; mmu05016 Huntington disease; mmu05132 Salmonella infection; mmu05014 Amyotrophic lateral sclerosis	GO:0000086 G2/M transition of mitotic cell cycle; GO:0000132 establishment of mitotic spindle orientation; GO:0000226 microtubule cytoskeleton organization; GO:0000278 mitotic cell cycle; GO:0002376 immune system process; GO:0002478 antigen processing and presentation of exogenous peptide antigen; GO:0002495 antigen processing and presentation of peptide antigen via MHC class II; GO:0002504 antig…	GO:0000775 chromosome, centromeric region; GO:0000776 kinetochore; GO:0000922 spindle pole; GO:0005622 intracellular; GO:0005623 cell; GO:0005634 nucleus; GO:0005635 nuclear envelope; GO:0005694 chromosome; GO:0005737 cytoplasm; GO:0005813 centrosome; GO:0005814 centriole; GO:0005815 microtubule organizing center; GO:0005819 spindle; GO:0005829 cytosol; GO:0005856 cytoskeleton; GO:0005868 cytopla…	GO:0005488 binding; GO:0005515 protein binding; GO:0008017 microtubule binding; GO:0008092 cytoskeletal protein binding; GO:0015631 tubulin binding; GO:0019899 enzyme binding; GO:0019900 kinase binding; GO:0019901 protein kinase binding; GO:0042802 identical protein binding;	PF01302	CAP-Gly domain	Z	KOG0971	Microtubule-associated protein dynactin DCTN1/Glued	plasma membrane
O35136	438	K	0.586	0.0272045	Down	Neural cell adhesion molecule 2 OS=Mus musculus OX=10090 GN=Ncam2 PE=1 SV=1	Ncam2	1	9.31803e-05	129.72	2	EK(1)LLLPAK	3.5677	0.621	0.878	0.933	1.162	1.369	1.619	K06491	NCAM; neural cell adhesion molecule	mmu05020 Prion disease; mmu04514 Cell adhesion molecules	GO:0007155 cell adhesion; GO:0007158 neuron cell-cell adhesion; GO:0022610 biological adhesion; GO:0098609 cell-cell adhesion;	GO:0005622 intracellular; GO:0005623 cell; GO:0005634 nucleus; GO:0005654 nucleoplasm; GO:0005886 plasma membrane; GO:0016020 membrane; GO:0016021 integral component of membrane; GO:0016604 nuclear body; GO:0030424 axon; GO:0031224 intrinsic component of membrane; GO:0031974 membrane-enclosed lumen; GO:0031981 nuclear lumen; GO:0042995 cell projection; GO:0043005 neuron projection; GO:0043226 org…	GO:0005488 binding; GO:0005515 protein binding; GO:0042802 identical protein binding;	PF07679; PF13927; PF00041	Immunoglobulin I-set domain; Immunoglobulin domain; Fibronectin type III domain	T	KOG3510	FOG: Immunoglobulin C-2 Type/fibronectin type III domains	peroxisome
O35381	91	K	0.001	0.001	Down	Acidic leucine-rich nuclear phosphoprotein 32 family member A OS=Mus musculus OX=10090 GN=Anp32a PE=1 SV=1	Anp32a	1	0.0101174	50.09	3	CPNLK(1)HLNLSGNK	6.375					0.845	1.117	K18646			GO:0006810 transport; GO:0006913 nucleocytoplasmic transport; GO:0007154 cell communication; GO:0007165 signal transduction; GO:0007275 multicellular organism development; GO:0007399 nervous system development; GO:0009892 negative regulation of metabolic process; GO:0009894 regulation of catabolic process; GO:0009987 cellular process; GO:0010468 regulation of gene expression; GO:0010605 negative …	GO:0005622 intracellular; GO:0005623 cell; GO:0005634 nucleus; GO:0005654 nucleoplasm; GO:0005737 cytoplasm; GO:0005783 endoplasmic reticulum; GO:0005829 cytosol; GO:0012505 endomembrane system; GO:0016363 nuclear matrix; GO:0031974 membrane-enclosed lumen; GO:0031981 nuclear lumen; GO:0034399 nuclear periphery; GO:0043226 organelle; GO:0043227 membrane-bounded organelle; GO:0043229 intracellular…	GO:0005102 signaling receptor binding; GO:0005178 integrin binding; GO:0005488 binding; GO:0005515 protein binding; GO:0008022 protein C-terminus binding; GO:0042393 histone binding; GO:0044877 protein-containing complex binding; GO:0050839 cell adhesion molecule binding;			K	KOG2739	Leucine-rich acidic nuclear protein	cytoplasm
O35841	158	K	0.001	0.001	Down	Apoptosis inhibitor 5 OS=Mus musculus OX=10090 GN=Api5 PE=1 SV=2	Api5	1	0.0153081	58.687	2	FLSTK(1)LK	5.679				1.052	0.971	1.225				GO:0010941 regulation of cell death; GO:0042981 regulation of apoptotic process; GO:0043066 negative regulation of apoptotic process; GO:0043067 regulation of programmed cell death; GO:0043069 negative regulation of programmed cell death; GO:0048519 negative regulation of biological process; GO:0048523 negative regulation of cellular process; GO:0050789 regulation of biological process; GO:005079…	GO:0005622 intracellular; GO:0005623 cell; GO:0005634 nucleus; GO:0005654 nucleoplasm; GO:0005681 spliceosomal complex; GO:0005737 cytoplasm; GO:0016604 nuclear body; GO:0016607 nuclear speck; GO:0031974 membrane-enclosed lumen; GO:0031981 nuclear lumen; GO:0032991 protein-containing complex; GO:0043226 organelle; GO:0043227 membrane-bounded organelle; GO:0043229 intracellular organelle; GO:00432…	GO:0005488 binding; GO:0005515 protein binding; GO:0017134 fibroblast growth factor binding; GO:0019838 growth factor binding;			T	KOG2213	Apoptosis inhibitor 5/fibroblast growth factor 2-interacting factor 2, and related proteins	cytoplasm
O54774	584	K	0.001	0.001	Down	AP-3 complex subunit delta-1 OS=Mus musculus OX=10090 GN=Ap3d1 PE=1 SV=1	Ap3d1	1	0.00204796	84.699	2	HVQK(1)LQAK	1.1304					0.62	1.443	K12396	AP3D; AP-3 complex subunit delta	mmu04142 Lysosome	GO:0000041 transition metal ion transport; GO:0002376 immune system process; GO:0002475 antigen processing and presentation via MHC class Ib; GO:0002682 regulation of immune system process; GO:0002684 positive regulation of immune system process; GO:0002694 regulation of leukocyte activation; GO:0002696 positive regulation of leukocyte activation; GO:0006810 transport; GO:0006811 ion transport; G…	GO:0005622 intracellular; GO:0005623 cell; GO:0005737 cytoplasm; GO:0005768 endosome; GO:0005794 Golgi apparatus; GO:0005802 trans-Golgi network; GO:0010008 endosome membrane; GO:0012505 endomembrane system; GO:0016020 membrane; GO:0030424 axon; GO:0031090 organelle membrane; GO:0031410 cytoplasmic vesicle; GO:0031982 vesicle; GO:0031984 organelle subcompartment; GO:0042995 cell projection; GO:00…				U	KOG1059	Vesicle coat complex AP-3, delta subunit	cytoplasm
O55128	24	K	0.445	0.0156512	Down	Histone deacetylase complex subunit SAP18 OS=Mus musculus OX=10090 GN=Sap18 PE=1 SV=1	Sap18	1	0.000358027	93.467	2	EK(1)TCPLLLR	2.1511	0.565	0.667		1.526	1.086	1.543	K14324	SAP18; histone deacetylase complex subunit SAP18	mmu03015 mRNA surveillance pathway; mmu03013 RNA transport	GO:0000381 regulation of alternative mRNA splicing, via spliceosome; GO:0006325 chromatin organization; GO:0006355 regulation of transcription, DNA-templated; GO:0006357 regulation of transcription by RNA polymerase II; GO:0006464 cellular protein modification process; GO:0006476 protein deacetylation; GO:0006807 nitrogen compound metabolic process; GO:0006996 organelle organization; GO:0008152 m…	GO:0000118 histone deacetylase complex; GO:0005622 intracellular; GO:0005623 cell; GO:0005634 nucleus; GO:0005654 nucleoplasm; GO:0005667 transcription regulator complex; GO:0005737 cytoplasm; GO:0005829 cytosol; GO:0016604 nuclear body; GO:0016607 nuclear speck; GO:0031974 membrane-enclosed lumen; GO:0031981 nuclear lumen; GO:0032991 protein-containing complex; GO:0043226 organelle; GO:0043227 m…	GO:0003712 transcription coregulator activity; GO:0003714 transcription corepressor activity; GO:0003824 catalytic activity; GO:0004407 histone deacetylase activity; GO:0016787 hydrolase activity; GO:0016810 hydrolase activity, acting on carbon-nitrogen (but not peptide) bonds; GO:0016811 hydrolase activity, acting on carbon-nitrogen (but not peptide) bonds, in linear amides; GO:0019213 deacetyla…			K	KOG3391	Transcriptional co-repressor component	cytoplasm,nucleus
O55142	8	K	0.001	0.001	Down	60S ribosomal protein L35a OS=Mus musculus OX=10090 GN=Rpl35a PE=1 SV=2	Rpl35a	1	5.16067e-05	76.605	2	LWCK(1)AIFAGYK	3.1658					0.862	1.166	K02917	RP-L35Ae; large subunit ribosomal protein L35Ae	mmu03010 Ribosome; mmu05171 Coronavirus disease - COVID-19	GO:0002181 cytoplasmic translation; GO:0006139 nucleobase-containing compound metabolic process; GO:0006364 rRNA processing; GO:0006396 RNA processing; GO:0006412 translation; GO:0006518 peptide metabolic process; GO:0006725 cellular aromatic compound metabolic process; GO:0006807 nitrogen compound metabolic process; GO:0008152 metabolic process; GO:0009058 biosynthetic process; GO:0009059 macrom…	GO:0005622 intracellular; GO:0005623 cell; GO:0005737 cytoplasm; GO:0005829 cytosol; GO:0005840 ribosome; GO:0015934 large ribosomal subunit; GO:0022625 cytosolic large ribosomal subunit; GO:0022626 cytosolic ribosome; GO:0032991 protein-containing complex; GO:0043226 organelle; GO:0043228 non-membrane-bounded organelle; GO:0043229 intracellular organelle; GO:0043232 intracellular non-membrane-bo…	GO:0003735 structural constituent of ribosome; GO:0005198 structural molecule activity; GO:0005488 binding; GO:0043021 ribonucleoprotein complex binding; GO:0044877 protein-containing complex binding;	PF01247	Ribosomal protein L35Ae	J	KOG0887	60S ribosomal protein L35A/L37	cytoplasm
Q80XI4	78	K	0.492	0.0479608	Down	Phosphatidylinositol 5-phosphate 4-kinase type-2 beta OS=Mus musculus OX=10090 GN=Pip4k2b PE=1 SV=1	Pip4k2b	1	4.39413e-05	107.08	2	IK(1)VDNHLFNK	3.6174	0.638	0.533	0.925	1.576		1.262	K00920	PIP4K2; 1-phosphatidylinositol-5-phosphate 4-kinase [EC:2.7.1.149]	mmu04070 Phosphatidylinositol signaling system; mmu04810 Regulation of actin cytoskeleton; mmu01100 Metabolic pathways; mmu00562 Inositol phosphate metabolism	GO:0006629 lipid metabolic process; GO:0006644 phospholipid metabolic process; GO:0006650 glycerophospholipid metabolic process; GO:0006661 phosphatidylinositol biosynthetic process; GO:0006793 phosphorus metabolic process; GO:0006796 phosphate-containing compound metabolic process; GO:0007154 cell communication; GO:0007165 signal transduction; GO:0007166 cell surface receptor signaling pathway; …	GO:0005622 intracellular; GO:0005623 cell; GO:0005634 nucleus; GO:0005654 nucleoplasm; GO:0005737 cytoplasm; GO:0005773 vacuole; GO:0005776 autophagosome; GO:0005829 cytosol; GO:0031974 membrane-enclosed lumen; GO:0031981 nuclear lumen; GO:0043226 organelle; GO:0043227 membrane-bounded organelle; GO:0043229 intracellular organelle; GO:0043231 intracellular membrane-bounded organelle; GO:0043233 o…	GO:0003824 catalytic activity; GO:0005488 binding; GO:0005515 protein binding; GO:0016301 kinase activity; GO:0016307 phosphatidylinositol phosphate kinase activity; GO:0016308 1-phosphatidylinositol-4-phosphate 5-kinase activity; GO:0016309 1-phosphatidylinositol-5-phosphate 4-kinase activity; GO:0016740 transferase activity; GO:0016772 transferase activity, transferring phosphorus-containing gr…			T	KOG0229	Phosphatidylinositol-4-phosphate 5-kinase	mitochondria
O70311	497	K	0.627	0.0475767	Down	Glycylpeptide N-tetradecanoyltransferase 2 OS=Mus musculus OX=10090 GN=Nmt2 PE=1 SV=1	Nmt2	1	0.00383285	90.308	2	TFLEK(1)LK	2.2952	0.756	0.842		1.194	1.088	1.544	K00671			GO:0006464 cellular protein modification process; GO:0006497 protein lipidation; GO:0006498 N-terminal protein lipidation; GO:0006499 N-terminal protein myristoylation; GO:0006807 nitrogen compound metabolic process; GO:0008152 metabolic process; GO:0009058 biosynthetic process; GO:0009059 macromolecule biosynthetic process; GO:0009987 cellular process; GO:0018008 N-terminal peptidyl-glycine N-my…	GO:0005622 intracellular; GO:0005623 cell; GO:0005737 cytoplasm; GO:0005794 Golgi apparatus; GO:0005829 cytosol; GO:0005886 plasma membrane; GO:0012505 endomembrane system; GO:0016020 membrane; GO:0019898 extrinsic component of membrane; GO:0043226 organelle; GO:0043227 membrane-bounded organelle; GO:0043229 intracellular organelle; GO:0043231 intracellular membrane-bounded organelle; GO:0071944 …	GO:0003824 catalytic activity; GO:0004379 glycylpeptide N-tetradecanoyltransferase activity; GO:0016410 N-acyltransferase activity; GO:0016740 transferase activity; GO:0016746 transferase activity, transferring acyl groups; GO:0016747 transferase activity, transferring acyl groups other than amino-acyl groups; GO:0019107 myristoyltransferase activity;	PF01233; PF02799	Myristoyl-CoA:protein N-myristoyltransferase, N-terminal domain; Myristoyl-CoA:protein N-myristoyltransferase, C-terminal domain	I	KOG2779	N-myristoyl transferase	nucleus
O70311	121	K	0.001	0.001	Down	Glycylpeptide N-tetradecanoyltransferase 2 OS=Mus musculus OX=10090 GN=Nmt2 PE=1 SV=1	Nmt2	1	2.8885e-05	65.173	2	NPTIPIQK(1)LQDIQR	0.2368					1.494	1.273	K00671			GO:0006464 cellular protein modification process; GO:0006497 protein lipidation; GO:0006498 N-terminal protein lipidation; GO:0006499 N-terminal protein myristoylation; GO:0006807 nitrogen compound metabolic process; GO:0008152 metabolic process; GO:0009058 biosynthetic process; GO:0009059 macromolecule biosynthetic process; GO:0009987 cellular process; GO:0018008 N-terminal peptidyl-glycine N-my…	GO:0005622 intracellular; GO:0005623 cell; GO:0005737 cytoplasm; GO:0005794 Golgi apparatus; GO:0005829 cytosol; GO:0005886 plasma membrane; GO:0012505 endomembrane system; GO:0016020 membrane; GO:0019898 extrinsic component of membrane; GO:0043226 organelle; GO:0043227 membrane-bounded organelle; GO:0043229 intracellular organelle; GO:0043231 intracellular membrane-bounded organelle; GO:0071944 …	GO:0003824 catalytic activity; GO:0004379 glycylpeptide N-tetradecanoyltransferase activity; GO:0016410 N-acyltransferase activity; GO:0016740 transferase activity; GO:0016746 transferase activity, transferring acyl groups; GO:0016747 transferase activity, transferring acyl groups other than amino-acyl groups; GO:0019107 myristoyltransferase activity;	PF01233; PF02799	Myristoyl-CoA:protein N-myristoyltransferase, N-terminal domain; Myristoyl-CoA:protein N-myristoyltransferase, C-terminal domain	I	KOG2779	N-myristoyl transferase	nucleus
O88448	317	K	0.647	0.0455735	Down	Kinesin light chain 2 OS=Mus musculus OX=10090 GN=Klc2 PE=1 SV=1	Klc2	1	0.000328296	83.775	2	VLGK(1)FHPDVAK	4.9202	0.825		0.74	1.033	1.164	1.431	K10407	KLC; kinesin light chain	mmu05020 Prion disease; mmu05022 Pathways of neurodegeneration - multiple diseases; mmu05016 Huntington disease; mmu05132 Salmonella infection; mmu05014 Amyotrophic lateral sclerosis; mmu05012 Parkinson disease; mmu05010 Alzheimer disease	GO:0002376 immune system process; GO:0002478 antigen processing and presentation of exogenous peptide antigen; GO:0002495 antigen processing and presentation of peptide antigen via MHC class II; GO:0002504 antigen processing and presentation of peptide or polysaccharide antigen via MHC class II; GO:0006810 transport; GO:0006890 retrograde vesicle-mediated transport, Golgi to endoplasmic reticulum…	GO:0005622 intracellular; GO:0005623 cell; GO:0005634 nucleus; GO:0005654 nucleoplasm; GO:0005737 cytoplasm; GO:0005739 mitochondrion; GO:0005829 cytosol; GO:0005856 cytoskeleton; GO:0005871 kinesin complex; GO:0005875 microtubule associated complex; GO:0005886 plasma membrane; GO:0005929 cilium; GO:0015630 microtubule cytoskeleton; GO:0016020 membrane; GO:0016938 kinesin I complex; GO:0031974 me…	GO:0005488 binding; GO:0005515 protein binding; GO:0008092 cytoskeletal protein binding; GO:0019894 kinesin binding;			Z	KOG1840	Kinesin light chain	nucleus
O88737	3342	K	0.001	0.001	Down	Protein bassoon OS=Mus musculus OX=10090 GN=Bsn PE=1 SV=4	Bsn	1	0.00146161	85.821	2	ADK(1)YGPGPMGPK	4.4562					0.933	1.767				GO:0006810 transport; GO:0006928 movement of cell or subcellular component; GO:0006996 organelle organization; GO:0007010 cytoskeleton organization; GO:0007017 microtubule-based process; GO:0007018 microtubule-based movement; GO:0007154 cell communication; GO:0007165 signal transduction; GO:0007267 cell-cell signaling; GO:0007268 chemical synaptic transmission; GO:0008088 axo-dendritic transport;…	GO:0005622 intracellular; GO:0005623 cell; GO:0005634 nucleus; GO:0005737 cytoplasm; GO:0005794 Golgi apparatus; GO:0005802 trans-Golgi network; GO:0005856 cytoskeleton; GO:0005938 cell cortex; GO:0009986 cell surface; GO:0012505 endomembrane system; GO:0014069 postsynaptic density; GO:0016020 membrane; GO:0019898 extrinsic component of membrane; GO:0030424 axon; GO:0030425 dendrite; GO:0030863 c…	GO:0001221 transcription cofactor binding; GO:0001222 transcription corepressor binding; GO:0005198 structural molecule activity; GO:0005488 binding; GO:0005515 protein binding; GO:0008134 transcription factor binding; GO:0045503 dynein light chain binding; GO:0098882 structural constituent of presynaptic active zone; GO:0098918 structural constituent of synapse; GO:0099181 structural constituent…	PF05715	Piccolo Zn-finger	Z	KOG2060	Rab3 effector RIM1 and related proteins, contain PDZ and C2 domains	nucleus
O88738	2293	K	0.001	0.001	Down	Baculoviral IAP repeat-containing protein 6 OS=Mus musculus OX=10090 GN=Birc6 PE=1 SV=2	Birc6	1	4.76082e-06	106	2	GSSYK(1)LLVEQAK	4.8444				0.98	0.876	1.548	K10586	BIRC6; baculoviral IAP repeat-containing protein 6 (apollon) [EC:2.3.2.23]	mmu04215 Apoptosis - multiple species; mmu04120 Ubiquitin mediated proteolysis	GO:0000003 reproduction; GO:0001701 in utero embryonic development; GO:0001890 placenta development; GO:0001892 embryonic placenta development; GO:0003006 developmental process involved in reproduction; GO:0006464 cellular protein modification process; GO:0006468 protein phosphorylation; GO:0006793 phosphorus metabolic process; GO:0006796 phosphate-containing compound metabolic process; GO:000680…	GO:0000922 spindle pole; GO:0005622 intracellular; GO:0005623 cell; GO:0005737 cytoplasm; GO:0005768 endosome; GO:0005794 Golgi apparatus; GO:0005802 trans-Golgi network; GO:0005815 microtubule organizing center; GO:0005819 spindle; GO:0005856 cytoskeleton; GO:0012505 endomembrane system; GO:0015630 microtubule cytoskeleton; GO:0016020 membrane; GO:0030496 midbody; GO:0031410 cytoplasmic vesicle;…	GO:0003824 catalytic activity; GO:0004842 ubiquitin-protein transferase activity; GO:0004857 enzyme inhibitor activity; GO:0004866 endopeptidase inhibitor activity; GO:0004869 cysteine-type endopeptidase inhibitor activity; GO:0016740 transferase activity; GO:0019787 ubiquitin-like protein transferase activity; GO:0030234 enzyme regulator activity; GO:0030414 peptidase inhibitor activity; GO:0061…	PF00653; PF00179	Inhibitor of Apoptosis domain; Ubiquitin-conjugating enzyme	DO	KOG1101	Apoptosis inhibitor IAP1 and related BIR domain proteins	plasma membrane
P12960	445	K	0.652	0.0445647	Down	Contactin-1 OS=Mus musculus OX=10090 GN=Cntn1 PE=1 SV=1	Cntn1	1	0.00201841	113.7	2	PK(1)FSWSK	4.843	0.64	0.781	0.991	1.144	1.112	1.446	K06759	CNTN1; contactin 1	mmu04514 Cell adhesion molecules	GO:0001932 regulation of protein phosphorylation; GO:0001934 positive regulation of protein phosphorylation; GO:0002028 regulation of sodium ion transport; GO:0007155 cell adhesion; GO:0007275 multicellular organism development; GO:0007399 nervous system development; GO:0007417 central nervous system development; GO:0007420 brain development; GO:0009893 positive regulation of metabolic process; G…	GO:0005623 cell; GO:0005886 plasma membrane; GO:0016020 membrane; GO:0043209 myelin sheath; GO:0045121 membrane raft; GO:0071944 cell periphery; GO:0098589 membrane region; GO:0098805 whole membrane; GO:0098857 membrane microdomain;	GO:0005488 binding; GO:0030246 carbohydrate binding;	PF13927; PF07679; PF00047; PF00041	Immunoglobulin domain; Immunoglobulin I-set domain; Immunoglobulin domain; Fibronectin type III domain	T	KOG3513	Neural cell adhesion molecule L1	plasma membrane
P14576	311	K	0.001	0.001	Down	Signal recognition particle 54 kDa protein OS=Mus musculus OX=10090 GN=Srp54 PE=1 SV=2	Srp54	1	3.02282e-06	123.24	2	VNELK(1)LDDNEALIEK	2.7858					0.98	1.081	K03106	SRP54; signal recognition particle subunit SRP54 [EC:3.6.5.4]	mmu03060 Protein export	GO:0006605 protein targeting; GO:0006612 protein targeting to membrane; GO:0006613 cotranslational protein targeting to membrane; GO:0006614 SRP-dependent cotranslational protein targeting to membrane; GO:0006616 SRP-dependent cotranslational protein targeting to membrane, translocation; GO:0006617 SRP-dependent cotranslational protein targeting to membrane, signal sequence recognition; GO:000681…	GO:0005622 intracellular; GO:0005623 cell; GO:0005634 nucleus; GO:0005737 cytoplasm; GO:0005786 signal recognition particle, endoplasmic reticulum targeting; GO:0005829 cytosol; GO:0032991 protein-containing complex; GO:0043226 organelle; GO:0043227 membrane-bounded organelle; GO:0043229 intracellular organelle; GO:0043231 intracellular membrane-bounded organelle; GO:0048500 signal recognition pa…	GO:0000166 nucleotide binding; GO:0001882 nucleoside binding; GO:0001883 purine nucleoside binding; GO:0003676 nucleic acid binding; GO:0003723 RNA binding; GO:0005048 signal sequence binding; GO:0005488 binding; GO:0005525 GTP binding; GO:0008144 drug binding; GO:0008312 7S RNA binding; GO:0017076 purine nucleotide binding; GO:0019001 guanyl nucleotide binding; GO:0019003 GDP binding; GO:0030942…	PF02881; PF00448; PF02978	SRP54-type protein, helical bundle domain; SRP54-type protein, GTPase domain; Signal peptide binding domain	U	KOG0780	Signal recognition particle, subunit Srp54	cytoplasm
P14824	607	K	0.001	0.001	Down	Annexin A6 OS=Mus musculus OX=10090 GN=Anxa6 PE=1 SV=3	Anxa6	1	0.00197681	79.889	2	NKPLFFADK(1)LYK	-2.1346					0.984	0.838	K17094			GO:0001501 skeletal system development; GO:0002062 chondrocyte differentiation; GO:0003413 chondrocyte differentiation involved in endochondral bone morphogenesis; GO:0003416 endochondral bone growth; GO:0003417 growth plate cartilage development; GO:0003418 growth plate cartilage chondrocyte differentiation; GO:0006810 transport; GO:0006811 ion transport; GO:0006812 cation transport; GO:0006816 …	GO:0000323 lytic vacuole; GO:0001725 stress fiber; GO:0005622 intracellular; GO:0005623 cell; GO:0005634 nucleus; GO:0005737 cytoplasm; GO:0005739 mitochondrion; GO:0005740 mitochondrial envelope; GO:0005743 mitochondrial inner membrane; GO:0005764 lysosome; GO:0005765 lysosomal membrane; GO:0005768 endosome; GO:0005770 late endosome; GO:0005773 vacuole; GO:0005774 vacuolar membrane; GO:0005829 c…	GO:0000166 nucleotide binding; GO:0001786 phosphatidylserine binding; GO:0001882 nucleoside binding; GO:0001883 purine nucleoside binding; GO:0003779 actin binding; GO:0005215 transporter activity; GO:0005216 ion channel activity; GO:0005261 cation channel activity; GO:0005262 calcium channel activity; GO:0005488 binding; GO:0005496 steroid binding; GO:0005515 protein binding; GO:0005525 GTP bind…			U	KOG0819	Annexin	cytoplasm
P16125	7	K	0.001	0.001	Down	L-lactate dehydrogenase B chain OS=Mus musculus OX=10090 GN=Ldhb PE=1 SV=2	Ldhb	1	1.09786e-05	118.26	3	EK(1)LIASVADDEAAVPNNK	4.8588					1.026	1.037	K00016	LDH; L-lactate dehydrogenase [EC:1.1.1.27]	mmu00620 Pyruvate metabolism; mmu05230 Central carbon metabolism in cancer; mmu04922 Glucagon signaling pathway; mmu01100 Metabolic pathways; mmu00270 Cysteine and methionine metabolism; mmu00010 Glycolysis / Gluconeogenesis; mmu00640 Propanoate metabolism; mmu04066 HIF-1 signaling pathway	GO:0006082 organic acid metabolic process; GO:0006089 lactate metabolic process; GO:0006090 pyruvate metabolic process; GO:0006139 nucleobase-containing compound metabolic process; GO:0006725 cellular aromatic compound metabolic process; GO:0006732 coenzyme metabolic process; GO:0006733 oxidoreduction coenzyme metabolic process; GO:0006753 nucleoside phosphate metabolic process; GO:0006793 phosph…	GO:0005622 intracellular; GO:0005623 cell; GO:0005737 cytoplasm; GO:0005829 cytosol; GO:0016020 membrane; GO:0043209 myelin sheath; GO:0045121 membrane raft; GO:0098589 membrane region; GO:0098805 whole membrane; GO:0098857 membrane microdomain;	GO:0000166 nucleotide binding; GO:0003824 catalytic activity; GO:0004457 lactate dehydrogenase activity; GO:0004459 L-lactate dehydrogenase activity; GO:0005488 binding; GO:0005515 protein binding; GO:0016491 oxidoreductase activity; GO:0016614 oxidoreductase activity, acting on CH-OH group of donors; GO:0016616 oxidoreductase activity, acting on the CH-OH group of donors, NAD or NADP as acceptor…	PF02866	lactate/malate dehydrogenase, alpha/beta C-terminal domain	C	KOG1495	Lactate dehydrogenase	cytoplasm
P16858	64	K	0.63	0.0270736	Down	Glyceraldehyde-3-phosphate dehydrogenase OS=Mus musculus OX=10090 GN=Gapdh PE=1 SV=2	Gapdh	1	2.6244e-05	151.22	2	AENGK(1)LVINGK	4.6256	0.707	0.76	0.863	1.073	1.084	1.539	K00134	GAPDH; glyceraldehyde 3-phosphate dehydrogenase [EC:1.2.1.12]	mmu01230 Biosynthesis of amino acids; mmu01200 Carbon metabolism; mmu01100 Metabolic pathways; mmu00010 Glycolysis / Gluconeogenesis; mmu04066 HIF-1 signaling pathway; mmu05132 Salmonella infection; mmu05415 Diabetic cardiomyopathy; mmu05010 Alzheimer disease	GO:0000226 microtubule cytoskeleton organization; GO:0001817 regulation of cytokine production; GO:0001819 positive regulation of cytokine production; GO:0001906 cell killing; GO:0001907 killing by symbiont of host cells; GO:0002376 immune system process; GO:0002791 regulation of peptide secretion; GO:0002793 positive regulation of peptide secretion; GO:0005975 carbohydrate metabolic process; GO:…	GO:0005622 intracellular; GO:0005623 cell; GO:0005634 nucleus; GO:0005635 nuclear envelope; GO:0005737 cytoplasm; GO:0005811 lipid droplet; GO:0005829 cytosol; GO:0005856 cytoskeleton; GO:0005886 plasma membrane; GO:0012505 endomembrane system; GO:0015630 microtubule cytoskeleton; GO:0016020 membrane; GO:0031090 organelle membrane; GO:0031965 nuclear membrane; GO:0031967 organelle envelope; GO:00…	GO:0003824 catalytic activity; GO:0004365 glyceraldehyde-3-phosphate dehydrogenase (NAD+) (phosphorylating) activity; GO:0004857 enzyme inhibitor activity; GO:0004866 endopeptidase inhibitor activity; GO:0005488 binding; GO:0005515 protein binding; GO:0008017 microtubule binding; GO:0008092 cytoskeletal protein binding; GO:0015631 tubulin binding; GO:0016491 oxidoreductase activity; GO:0016620 ox…	PF00044; PF02800	Glyceraldehyde 3-phosphate dehydrogenase, NAD binding domain; Glyceraldehyde 3-phosphate dehydrogenase, C-terminal domain	G	KOG0657	Glyceraldehyde 3-phosphate dehydrogenase	cytoplasm
P20029	548	K	0.001	0.001	Down	Endoplasmic reticulum chaperone BiP OS=Mus musculus OX=10090 GN=Hspa5 PE=1 SV=3	Hspa5	0.998905	0.000597794	71.219	3	MVNDAEK(0.999)FAEEDK(0.001)K	1.855					0.655	1.236	K09490	HSPA5; endoplasmic reticulum chaperone BiP [EC:3.6.4.10]	mmu04612 Antigen processing and presentation; mmu05020 Prion disease; mmu03060 Protein export; mmu05417 Lipid and atherosclerosis; mmu05014 Amyotrophic lateral sclerosis; mmu04918 Thyroid hormone synthesis; mmu05022 Pathways of neurodegeneration - multiple diseases; mmu04141 Protein processing in endoplasmic reticulum; mmu05012 Parkinson disease	GO:0006355 regulation of transcription, DNA-templated; GO:0006357 regulation of transcription by RNA polymerase II; GO:0006457 protein folding; GO:0006508 proteolysis; GO:0006511 ubiquitin-dependent protein catabolic process; GO:0006807 nitrogen compound metabolic process; GO:0006810 transport; GO:0006915 apoptotic process; GO:0006950 response to stress; GO:0006983 ER overload response; GO:000698…	GO:0005576 extracellular region; GO:0005622 intracellular; GO:0005623 cell; GO:0005634 nucleus; GO:0005737 cytoplasm; GO:0005739 mitochondrion; GO:0005783 endoplasmic reticulum; GO:0005788 endoplasmic reticulum lumen; GO:0005789 endoplasmic reticulum membrane; GO:0005790 smooth endoplasmic reticulum; GO:0005793 endoplasmic reticulum-Golgi intermediate compartment; GO:0005886 plasma membrane; GO:0…	GO:0000166 nucleotide binding; GO:0003824 catalytic activity; GO:0005488 binding; GO:0005509 calcium ion binding; GO:0005515 protein binding; GO:0005524 ATP binding; GO:0008144 drug binding; GO:0016462 pyrophosphatase activity; GO:0016787 hydrolase activity; GO:0016817 hydrolase activity, acting on acid anhydrides; GO:0016818 hydrolase activity, acting on acid anhydrides, in phosphorus-containing…			O	KOG0100	Molecular chaperones GRP78/BiP/KAR2, HSP70 superfamily	endoplasmic reticulum
P20444	604	K	0.001	0.001	Down	Protein kinase C alpha type OS=Mus musculus OX=10090 GN=Prkca PE=1 SV=3	Prkca	1	0.0012531	83.358	3	RIDWEK(1)LENR	5.3088					0.776	1.195	K02677	PRKCA; classical protein kinase C alpha type [EC:2.7.11.13]	mmu04510 Focal adhesion; mmu04727 GABAergic synapse; mmu04020 Calcium signaling pathway; mmu04916 Melanogenesis; mmu05205 Proteoglycans in cancer; mmu05163 Human cytomegalovirus infection; mmu04970 Salivary secretion; mmu05031 Amphetamine addiction; mmu04726 Serotonergic synapse; mmu04911 Insulin secretion; mmu04960 Aldosterone-regulated sodium reabsorption; mmu05022 Pathways of neurodegeneration…	GO:0000188 inactivation of MAPK activity; GO:0000278 mitotic cell cycle; GO:0000302 response to reactive oxygen species; GO:0000902 cell morphogenesis; GO:0000904 cell morphogenesis involved in differentiation; GO:0001501 skeletal system development; GO:0001775 cell activation; GO:0001932 regulation of protein phosphorylation; GO:0001933 negative regulation of protein phosphorylation; GO:0001934 …	GO:0001750 photoreceptor outer segment; GO:0005622 intracellular; GO:0005623 cell; GO:0005634 nucleus; GO:0005654 nucleoplasm; GO:0005737 cytoplasm; GO:0005739 mitochondrion; GO:0005783 endoplasmic reticulum; GO:0005829 cytosol; GO:0005886 plasma membrane; GO:0005929 cilium; GO:0012505 endomembrane system; GO:0016020 membrane; GO:0030424 axon; GO:0030425 dendrite; GO:0031974 membrane-enclosed lum…	GO:0003824 catalytic activity; GO:0004672 protein kinase activity; GO:0004674 protein serine/threonine kinase activity; GO:0004697 protein kinase C activity; GO:0004698 calcium-dependent protein kinase C activity; GO:0005102 signaling receptor binding; GO:0005178 integrin binding; GO:0005488 binding; GO:0005515 protein binding; GO:0009931 calcium-dependent protein serine/threonine kinase activity…	PF00130; PF00168; PF00069	Phorbol esters/diacylglycerol binding domain (C1 domain); C2 domain; Protein kinase domain	T	KOG0696	Serine/threonine protein kinase	cytoplasm
P23116	45	K	0.001	0.001	Down	Eukaryotic translation initiation factor 3 subunit A OS=Mus musculus OX=10090 GN=Eif3a PE=1 SV=5	Eif3a	1	1.38029e-05	83.214	2	TWQK(1)IHEPIMLK	0.18768				0.527		1.425	K03254	EIF3A; translation initiation factor 3 subunit A	mmu03013 RNA transport	GO:0001732 formation of cytoplasmic translation initiation complex; GO:0001932 regulation of protein phosphorylation; GO:0001933 negative regulation of protein phosphorylation; GO:0002181 cytoplasmic translation; GO:0002183 cytoplasmic translational initiation; GO:0002188 translation reinitiation; GO:0006412 translation; GO:0006413 translational initiation; GO:0006518 peptide metabolic process; G…	GO:0005622 intracellular; GO:0005623 cell; GO:0005634 nucleus; GO:0005730 nucleolus; GO:0005737 cytoplasm; GO:0005829 cytosol; GO:0005852 eukaryotic translation initiation factor 3 complex; GO:0005856 cytoskeleton; GO:0005874 microtubule; GO:0015630 microtubule cytoskeleton; GO:0031974 membrane-enclosed lumen; GO:0031981 nuclear lumen; GO:0032991 protein-containing complex; GO:0043226 organelle; …	GO:0003676 nucleic acid binding; GO:0003723 RNA binding; GO:0003729 mRNA binding; GO:0005102 signaling receptor binding; GO:0005198 structural molecule activity; GO:0005488 binding; GO:0005515 protein binding; GO:0019899 enzyme binding; GO:0019900 kinase binding; GO:0019901 protein kinase binding; GO:0030971 receptor tyrosine kinase binding; GO:0097159 organic cyclic compound binding; GO:1901363 …	PF01399	PCI domain	J	KOG2072	Translation initiation factor 3, subunit a (eIF-3a)	nucleus
P23242	134	K	0.001	0.001	Down	Gap junction alpha-1 protein OS=Mus musculus OX=10090 GN=Gja1 PE=1 SV=2	Gja1	0.816626	0.000114631	81.335	3	K(0.817)FK(0.183)YGIEEHGK	3.9624					0.983	1.143	K07372	GJA1; gap junction alpha-1 protein	mmu04540 Gap junction; mmu05412 Arrhythmogenic right ventricular cardiomyopathy	GO:0000003 reproduction; GO:0000902 cell morphogenesis; GO:0001101 response to acid chemical; GO:0001503 ossification; GO:0001508 action potential; GO:0001558 regulation of cell growth; GO:0001568 blood vessel development; GO:0001649 osteoblast differentiation; GO:0001654 eye development; GO:0001701 in utero embryonic development; GO:0001764 neuron migration; GO:0001837 epithelial to mesenchymal …	GO:0000139 Golgi membrane; GO:0000323 lytic vacuole; GO:0005622 intracellular; GO:0005623 cell; GO:0005634 nucleus; GO:0005654 nucleoplasm; GO:0005737 cytoplasm; GO:0005739 mitochondrion; GO:0005740 mitochondrial envelope; GO:0005741 mitochondrial outer membrane; GO:0005764 lysosome; GO:0005768 endosome; GO:0005769 early endosome; GO:0005770 late endosome; GO:0005771 multivesicular body; GO:00057…	GO:0005102 signaling receptor binding; GO:0005215 transporter activity; GO:0005243 gap junction channel activity; GO:0005488 binding; GO:0005515 protein binding; GO:0008092 cytoskeletal protein binding; GO:0015075 ion transmembrane transporter activity; GO:0015267 channel activity; GO:0015631 tubulin binding; GO:0017124 SH3 domain binding; GO:0019899 enzyme binding; GO:0019900 kinase binding; GO:…						plasma membrane
P26040	60	K	0.001	0.001	Down	Ezrin OS=Mus musculus OX=10090 GN=Ezr PE=1 SV=3	Ezr	1	0.0176106	65.404	2	GFPTWLK(1)LDK	1.5298					0.839	1.164	K08007	VIL2; villin 2 (ezrin)	mmu05206 MicroRNAs in cancer; mmu04971 Gastric acid secretion; mmu04670 Leukocyte transendothelial migration; mmu05205 Proteoglycans in cancer; mmu04810 Regulation of actin cytoskeleton; mmu04530 Tight junction	GO:0000122 negative regulation of transcription by RNA polymerase II; GO:0000226 microtubule cytoskeleton organization; GO:0000902 cell morphogenesis; GO:0000904 cell morphogenesis involved in differentiation; GO:0001817 regulation of cytokine production; GO:0001818 negative regulation of cytokine production; GO:0001885 endothelial cell development; GO:0001932 regulation of protein phosphorylatio…	GO:0001650 fibrillar center; GO:0001726 ruffle; GO:0001772 immunological synapse; GO:0001931 uropod; GO:0005622 intracellular; GO:0005623 cell; GO:0005634 nucleus; GO:0005730 nucleolus; GO:0005737 cytoplasm; GO:0005768 endosome; GO:0005815 microtubule organizing center; GO:0005829 cytosol; GO:0005856 cytoskeleton; GO:0005884 actin filament; GO:0005886 plasma membrane; GO:0005902 microvillus; GO:0…	GO:0003779 actin binding; GO:0005198 structural molecule activity; GO:0005488 binding; GO:0005515 protein binding; GO:0008017 microtubule binding; GO:0008022 protein C-terminus binding; GO:0008092 cytoskeletal protein binding; GO:0015631 tubulin binding; GO:0019899 enzyme binding; GO:0019900 kinase binding; GO:0019901 protein kinase binding; GO:0019904 protein domain specific binding; GO:0034236 …	PF09379; PF00373; PF09380	FERM N-terminal domain ; FERM central domain; FERM C-terminal PH-like domain	Z	KOG3529	Radixin, moesin and related proteins of the ERM family	cytoplasm
P26043	60	K	0.001	0.001	Down	Radixin OS=Mus musculus OX=10090 GN=Rdx PE=1 SV=3	Rdx	1	0.000262171	100.84	2	GYSTWLK(1)LNK	0.74023				0.699	0.928	1.712	K05762	RDX; radixin	mmu05206 MicroRNAs in cancer; mmu05205 Proteoglycans in cancer; mmu04810 Regulation of actin cytoskeleton; mmu04530 Tight junction	GO:0001885 endothelial cell development; GO:0002064 epithelial cell development; GO:0003158 endothelium development; GO:0007154 cell communication; GO:0007162 negative regulation of cell adhesion; GO:0007165 signal transduction; GO:0007346 regulation of mitotic cell cycle; GO:0008064 regulation of actin polymerization or depolymerization; GO:0008104 protein localization; GO:0008360 regulation of …	GO:0001726 ruffle; GO:0005622 intracellular; GO:0005623 cell; GO:0005737 cytoplasm; GO:0005856 cytoskeleton; GO:0005886 plasma membrane; GO:0005902 microvillus; GO:0005911 cell-cell junction; GO:0005912 adherens junction; GO:0005938 cell cortex; GO:0015629 actin cytoskeleton; GO:0016020 membrane; GO:0016324 apical plasma membrane; GO:0030027 lamellipodium; GO:0030054 cell junction; GO:0030175 fil…	GO:0003779 actin binding; GO:0005488 binding; GO:0005515 protein binding; GO:0008092 cytoskeletal protein binding; GO:0019899 enzyme binding; GO:0019904 protein domain specific binding; GO:0042802 identical protein binding; GO:0042803 protein homodimerization activity; GO:0046983 protein dimerization activity; GO:0051018 protein kinase A binding; GO:0051117 ATPase binding;	PF09379; PF00373; PF09380	FERM N-terminal domain ; FERM central domain; FERM C-terminal PH-like domain	S	KOG3529	Radixin, moesin and related proteins of the ERM family	nucleus
P26516	100	K	0.422	0.00451354	Down	26S proteasome non-ATPase regulatory subunit 7 OS=Mus musculus OX=10090 GN=Psmd7 PE=1 SV=2	Psmd7	1	2.81776e-05	103.87	3	IVGWYHTGPK(1)LHK	4.9419	0.432		0.555	1.194	1.062	1.249	K03038	PSMD7; 26S proteasome regulatory subunit N8	mmu05020 Prion disease; mmu03050 Proteasome; mmu05016 Huntington disease; mmu05014 Amyotrophic lateral sclerosis; mmu05169 Epstein-Barr virus infection; mmu05010 Alzheimer disease; mmu05022 Pathways of neurodegeneration - multiple diseases; mmu05017 Spinocerebellar ataxia; mmu05012 Parkinson disease	GO:0001775 cell activation; GO:0002252 immune effector process; GO:0002263 cell activation involved in immune response; GO:0002274 myeloid leukocyte activation; GO:0002275 myeloid cell activation involved in immune response; GO:0002283 neutrophil activation involved in immune response; GO:0002366 leukocyte activation involved in immune response; GO:0002376 immune system process; GO:0002443 leukoc…	GO:0000502 proteasome complex; GO:0005576 extracellular region; GO:0005622 intracellular; GO:0005623 cell; GO:0005634 nucleus; GO:0005654 nucleoplasm; GO:0005737 cytoplasm; GO:0005829 cytosol; GO:0005838 proteasome regulatory particle; GO:0012505 endomembrane system; GO:0022624 proteasome accessory complex; GO:0030141 secretory granule; GO:0031410 cytoplasmic vesicle; GO:0031974 membrane-enclosed…	GO:0005488 binding; GO:0005515 protein binding; GO:0042802 identical protein binding; GO:0042803 protein homodimerization activity; GO:0046983 protein dimerization activity;			O	KOG1556	26S proteasome regulatory complex, subunit RPN8/PSMD7	endoplasmic reticulum
P28741	245	K	0.001	0.001	Down	Kinesin-like protein KIF3A OS=Mus musculus OX=10090 GN=Kif3a PE=1 SV=2	Kif3a	1	1.80394e-05	78.157	3	MGK(1)LHLVDLAGSER	1.9732				0.279		1.541	K10394	KIF3A; kinesin family member 3A	mmu04340 Hedgehog signaling pathway	GO:0000226 microtubule cytoskeleton organization; GO:0001655 urogenital system development; GO:0001701 in utero embryonic development; GO:0001822 kidney development; GO:0001947 heart looping; GO:0002009 morphogenesis of an epithelium; GO:0003002 regionalization; GO:0003007 heart morphogenesis; GO:0003143 embryonic heart tube morphogenesis; GO:0006928 movement of cell or subcellular component; GO:…	GO:0005622 intracellular; GO:0005623 cell; GO:0005737 cytoplasm; GO:0005813 centrosome; GO:0005814 centriole; GO:0005815 microtubule organizing center; GO:0005829 cytosol; GO:0005856 cytoskeleton; GO:0005871 kinesin complex; GO:0005875 microtubule associated complex; GO:0005929 cilium; GO:0005930 axoneme; GO:0015630 microtubule cytoskeleton; GO:0016939 kinesin II complex; GO:0030424 axon; GO:0031…	GO:0003774 motor activity; GO:0003777 microtubule motor activity; GO:0003824 catalytic activity; GO:0005488 binding; GO:0005515 protein binding; GO:0008017 microtubule binding; GO:0008092 cytoskeletal protein binding; GO:0015631 tubulin binding; GO:0016462 pyrophosphatase activity; GO:0016787 hydrolase activity; GO:0016817 hydrolase activity, acting on acid anhydrides; GO:0016818 hydrolase activi…	PF00225	Kinesin motor domain	Z	KOG4280	Kinesin-like protein	nucleus
P28867	473	K	0.001	0.001	Down	Protein kinase C delta type OS=Mus musculus OX=10090 GN=Prkcd PE=1 SV=3	Prkcd	1	3.38161e-05	128.97	2	DLK(1)LDNVMLDR	0.62691					1.001	0.945	K06068	PRKCD; novel protein kinase C delta type [EC:2.7.11.13]	mmu05020 Prion disease; mmu04912 GnRH signaling pathway; mmu04140 Autophagy - animal; mmu04062 Chemokine signaling pathway; mmu04666 Fc gamma R-mediated phagocytosis; mmu04931 Insulin resistance; mmu04270 Vascular smooth muscle contraction; mmu04621 NOD-like receptor signaling pathway; mmu05208 Chemical carcinogenesis - reactive oxygen species; mmu04933 AGE-RAGE signaling pathway in diabetic comp…	GO:0000302 response to reactive oxygen species; GO:0001101 response to acid chemical; GO:0001666 response to hypoxia; GO:0001775 cell activation; GO:0001816 cytokine production; GO:0001932 regulation of protein phosphorylation; GO:0001933 negative regulation of protein phosphorylation; GO:0001934 positive regulation of protein phosphorylation; GO:0002218 activation of innate immune response; GO:0…	GO:0000323 lytic vacuole; GO:0005576 extracellular region; GO:0005622 intracellular; GO:0005623 cell; GO:0005634 nucleus; GO:0005654 nucleoplasm; GO:0005737 cytoplasm; GO:0005739 mitochondrion; GO:0005764 lysosome; GO:0005766 primary lysosome; GO:0005773 vacuole; GO:0005775 vacuolar lumen; GO:0005783 endoplasmic reticulum; GO:0005829 cytosol; GO:0005886 plasma membrane; GO:0005911 cell-cell junct…	GO:0003824 catalytic activity; GO:0004672 protein kinase activity; GO:0004674 protein serine/threonine kinase activity; GO:0004697 protein kinase C activity; GO:0004699 calcium-independent protein kinase C activity; GO:0005488 binding; GO:0005515 protein binding; GO:0008047 enzyme activator activity; GO:0016301 kinase activity; GO:0016740 transferase activity; GO:0016772 transferase activity, tra…	PF00130; PF00069	Phorbol esters/diacylglycerol binding domain (C1 domain); Protein kinase domain	T	KOG0694	Serine/threonine protein kinase	cytoplasm
P29341	512	K	0.509	0.0409699	Down	Polyadenylate-binding protein 1 OS=Mus musculus OX=10090 GN=Pabpc1 PE=1 SV=2	Pabpc1	1	0.000636967	92.732	2	TVPQYK(1)YAAGVR	5.4184	0.777	0.556		1.301	1.052	1.579	K13126	PABPC; polyadenylate-binding protein	mmu03015 mRNA surveillance pathway; mmu03018 RNA degradation; mmu03013 RNA transport	GO:0009892 negative regulation of metabolic process; GO:0009893 positive regulation of metabolic process; GO:0009894 regulation of catabolic process; GO:0009895 negative regulation of catabolic process; GO:0009896 positive regulation of catabolic process; GO:0009987 cellular process; GO:0010468 regulation of gene expression; GO:0010604 positive regulation of macromolecule metabolic process; GO:00…	GO:0005622 intracellular; GO:0005623 cell; GO:0005634 nucleus; GO:0005681 spliceosomal complex; GO:0005737 cytoplasm; GO:0005829 cytosol; GO:0010494 cytoplasmic stress granule; GO:0030425 dendrite; GO:0032991 protein-containing complex; GO:0035770 ribonucleoprotein granule; GO:0036464 cytoplasmic ribonucleoprotein granule; GO:0036477 somatodendritic compartment; GO:0042995 cell projection; GO:004…	GO:0003676 nucleic acid binding; GO:0003723 RNA binding; GO:0003727 single-stranded RNA binding; GO:0003729 mRNA binding; GO:0003730 mRNA 3'-UTR binding; GO:0005488 binding; GO:0005515 protein binding; GO:0008022 protein C-terminus binding; GO:0008143 poly(A) binding; GO:0008187 poly-pyrimidine tract binding; GO:0008266 poly(U) RNA binding; GO:0070717 poly-purine tract binding; GO:0097159 organic…	PF00076	RNA recognition motif. (a.k.a. RRM, RBD, or RNP domain)	A	KOG0123	Polyadenylate-binding protein (RRM superfamily)	nucleus
P33173	243	K	0.638	0.0252216	Down	Kinesin-like protein KIF1A OS=Mus musculus OX=10090 GN=Kif1a PE=1 SV=2	Kif1a	1	1.4576e-05	105.08	2	VSK(1)ISLVDLAGSER	0.096655	0.782		0.888		1.262	1.356	K10392			GO:0006810 transport; GO:0006886 intracellular protein transport; GO:0006928 movement of cell or subcellular component; GO:0007017 microtubule-based process; GO:0007018 microtubule-based movement; GO:0007097 nuclear migration; GO:0007275 multicellular organism development; GO:0007399 nervous system development; GO:0007417 central nervous system development; GO:0007420 brain development; GO:000808…	GO:0005622 intracellular; GO:0005623 cell; GO:0005737 cytoplasm; GO:0005829 cytosol; GO:0005856 cytoskeleton; GO:0005871 kinesin complex; GO:0005874 microtubule; GO:0005875 microtubule associated complex; GO:0008021 synaptic vesicle; GO:0012505 endomembrane system; GO:0015630 microtubule cytoskeleton; GO:0030133 transport vesicle; GO:0030424 axon; GO:0030425 dendrite; GO:0031410 cytoplasmic vesic…	GO:0003774 motor activity; GO:0003777 microtubule motor activity; GO:0003824 catalytic activity; GO:0005488 binding; GO:0005515 protein binding; GO:0008017 microtubule binding; GO:0008092 cytoskeletal protein binding; GO:0015631 tubulin binding; GO:0016462 pyrophosphatase activity; GO:0016787 hydrolase activity; GO:0016817 hydrolase activity, acting on acid anhydrides; GO:0016818 hydrolase activi…	PF00225; PF00169	Kinesin motor domain; PH domain	Z	KOG0245	Kinesin-like protein	nucleus
P36552	303	K	0.001	0.001	Down	Oxygen-dependent coproporphyrinogen-III oxidase, mitochondrial OS=Mus musculus OX=10090 GN=Cpox PE=1 SV=2	Cpox	1	8.75761e-06	84.999	3	EACDQHGPDIYPK(1)FK	6.3631				0.948	1.352	1.566	K00228	CPOX; coproporphyrinogen III oxidase [EC:1.3.3.3]	mmu01100 Metabolic pathways; mmu00860 Porphyrin and chlorophyll metabolism; mmu01240 Biosynthesis of cofactors	GO:0006725 cellular aromatic compound metabolic process; GO:0006778 porphyrin-containing compound metabolic process; GO:0006779 porphyrin-containing compound biosynthetic process; GO:0006782 protoporphyrinogen IX biosynthetic process; GO:0006783 heme biosynthetic process; GO:0006807 nitrogen compound metabolic process; GO:0006810 transport; GO:0006811 ion transport; GO:0006812 cation transport; G…	GO:0005622 intracellular; GO:0005623 cell; GO:0005737 cytoplasm; GO:0005739 mitochondrion; GO:0005740 mitochondrial envelope; GO:0005743 mitochondrial inner membrane; GO:0005758 mitochondrial intermembrane space; GO:0005829 cytosol; GO:0016020 membrane; GO:0019866 organelle inner membrane; GO:0031090 organelle membrane; GO:0031966 mitochondrial membrane; GO:0031967 organelle envelope; GO:0031970 …	GO:0003824 catalytic activity; GO:0004109 coproporphyrinogen oxidase activity; GO:0005198 structural molecule activity; GO:0005212 structural constituent of eye lens; GO:0005215 transporter activity; GO:0005391 sodium:potassium-exchanging ATPase activity; GO:0005488 binding; GO:0005515 protein binding; GO:0008324 cation transmembrane transporter activity; GO:0008556 potassium transmembrane transp…			H	KOG1518	Coproporphyrinogen III oxidase CPO/HEM13	nucleus
P39053	571	K	0.571	0.0133118	Down	Dynamin-1 OS=Mus musculus OX=10090 GN=Dnm1 PE=1 SV=2	Dnm1	1	1.35566e-29	268.34	2	YMLSVDNLK(1)LR	0.41168	0.589	0.839	0.71	1.045	1.355	1.343	K01528	DNM1_3; dynamin 1/3 [EC:3.6.5.5]	mmu04961 Endocrine and other factor-regulated calcium reabsorption; mmu05100 Bacterial invasion of epithelial cells; mmu04721 Synaptic vesicle cycle; mmu04072 Phospholipase D signaling pathway; mmu04144 Endocytosis	GO:0000266 mitochondrial fission; GO:0002029 desensitization of G protein-coupled receptor signaling pathway; GO:0002031 G protein-coupled receptor internalization; GO:0003008 system process; GO:0003373 dynamin family protein polymerization involved in membrane fission; GO:0003374 dynamin family protein polymerization involved in mitochondrial fission; GO:0006810 transport; GO:0006897 endocytosis…	GO:0001917 photoreceptor inner segment; GO:0005622 intracellular; GO:0005623 cell; GO:0005634 nucleus; GO:0005654 nucleoplasm; GO:0005737 cytoplasm; GO:0005739 mitochondrion; GO:0005740 mitochondrial envelope; GO:0005794 Golgi apparatus; GO:0005886 plasma membrane; GO:0008021 synaptic vesicle; GO:0012505 endomembrane system; GO:0012506 vesicle membrane; GO:0016020 membrane; GO:0030117 membrane co…	GO:0001664 G protein-coupled receptor binding; GO:0003824 catalytic activity; GO:0003924 GTPase activity; GO:0005102 signaling receptor binding; GO:0005488 binding; GO:0005515 protein binding; GO:0008017 microtubule binding; GO:0008022 protein C-terminus binding; GO:0008092 cytoskeletal protein binding; GO:0015631 tubulin binding; GO:0016462 pyrophosphatase activity; GO:0016787 hydrolase activity…	PF00350; PF00169	Dynamin family; PH domain	Z	KOG0446	Vacuolar sorting protein VPS1, dynamin, and related proteins	cytoplasm
Q8BZ98	257	K	0.654	0.0151946	Down	Dynamin-3 OS=Mus musculus OX=10090 GN=Dnm3 PE=1 SV=1	Dnm3	1	4.77599e-05	136.84	2	K(1)FFLSHPAYR	3.9776	0.808	0.774	0.99	1.146	1.319	1.469	K01528	DNM1_3; dynamin 1/3 [EC:3.6.5.5]	mmu04961 Endocrine and other factor-regulated calcium reabsorption; mmu05100 Bacterial invasion of epithelial cells; mmu04721 Synaptic vesicle cycle; mmu04072 Phospholipase D signaling pathway; mmu04144 Endocytosis	GO:0000003 reproduction; GO:0000266 mitochondrial fission; GO:0003373 dynamin family protein polymerization involved in membrane fission; GO:0003374 dynamin family protein polymerization involved in mitochondrial fission; GO:0006810 transport; GO:0006897 endocytosis; GO:0006898 receptor-mediated endocytosis; GO:0006900 vesicle budding from membrane; GO:0006996 organelle organization; GO:0007005 m…	GO:0001917 photoreceptor inner segment; GO:0005576 extracellular region; GO:0005622 intracellular; GO:0005623 cell; GO:0005737 cytoplasm; GO:0005739 mitochondrion; GO:0005740 mitochondrial envelope; GO:0005794 Golgi apparatus; GO:0005829 cytosol; GO:0005886 plasma membrane; GO:0012505 endomembrane system; GO:0014069 postsynaptic density; GO:0016020 membrane; GO:0030424 axon; GO:0030425 dendrite; …	GO:0001664 G protein-coupled receptor binding; GO:0003824 catalytic activity; GO:0003924 GTPase activity; GO:0005102 signaling receptor binding; GO:0005488 binding; GO:0005515 protein binding; GO:0008017 microtubule binding; GO:0008092 cytoskeletal protein binding; GO:0015631 tubulin binding; GO:0016462 pyrophosphatase activity; GO:0016787 hydrolase activity; GO:0016817 hydrolase activity, acting…	PF00350; PF00169	Dynamin family; PH domain	U	KOG0446	Vacuolar sorting protein VPS1, dynamin, and related proteins	cytoplasm
P40124	208	K	0.433	0.0259824	Down	Adenylyl cyclase-associated protein 1 OS=Mus musculus OX=10090 GN=Cap1 PE=1 SV=4	Cap1	1	4.95709e-09	137.58	3	EFHTTGLAWSK(1)TGPVAK	5.3496	0.517	0.442	0.763	1.052	1.097	1.829	K17261			GO:0000902 cell morphogenesis; GO:0001667 ameboidal-type cell migration; GO:0001775 cell activation; GO:0002252 immune effector process; GO:0002263 cell activation involved in immune response; GO:0002274 myeloid leukocyte activation; GO:0002275 myeloid cell activation involved in immune response; GO:0002283 neutrophil activation involved in immune response; GO:0002366 leukocyte activation involve…	GO:0000323 lytic vacuole; GO:0005576 extracellular region; GO:0005622 intracellular; GO:0005623 cell; GO:0005737 cytoplasm; GO:0005764 lysosome; GO:0005766 primary lysosome; GO:0005773 vacuole; GO:0005775 vacuolar lumen; GO:0005829 cytosol; GO:0005856 cytoskeleton; GO:0005938 cell cortex; GO:0012505 endomembrane system; GO:0015629 actin cytoskeleton; GO:0030141 secretory granule; GO:0030863 corti…	GO:0003779 actin binding; GO:0005488 binding; GO:0005515 protein binding; GO:0008092 cytoskeletal protein binding; GO:0008179 adenylate cyclase binding; GO:0019899 enzyme binding;			TZ	KOG2675	Adenylate cyclase-associated protein (CAP/Srv2p)	cytoplasm
P41105	101	K	0.001	0.001	Down	60S ribosomal protein L28 OS=Mus musculus OX=10090 GN=Rpl28 PE=1 SV=2	Rpl28	1	0.0577606	72.492	2	NK(1)YRPDLR	4.265					0.97	1.274	K02903	RP-L28e; large subunit ribosomal protein L28e	mmu03010 Ribosome; mmu05171 Coronavirus disease - COVID-19	GO:0006412 translation; GO:0006518 peptide metabolic process; GO:0006807 nitrogen compound metabolic process; GO:0008152 metabolic process; GO:0009058 biosynthetic process; GO:0009059 macromolecule biosynthetic process; GO:0009987 cellular process; GO:0010467 gene expression; GO:0019538 protein metabolic process; GO:0034641 cellular nitrogen compound metabolic process; GO:0034645 cellular macromo…	GO:0005622 intracellular; GO:0005623 cell; GO:0005737 cytoplasm; GO:0005829 cytosol; GO:0005840 ribosome; GO:0015934 large ribosomal subunit; GO:0022625 cytosolic large ribosomal subunit; GO:0022626 cytosolic ribosome; GO:0030425 dendrite; GO:0032991 protein-containing complex; GO:0035770 ribonucleoprotein granule; GO:0036464 cytoplasmic ribonucleoprotein granule; GO:0036477 somatodendritic compa…	GO:0003735 structural constituent of ribosome; GO:0005198 structural molecule activity;			J	KOG3412	60S ribosomal protein L28	mitochondria
P46737	51	K	0.261	0.0131089	Down	Lys-63-specific deubiquitinase BRCC36 OS=Mus musculus OX=10090 GN=Brcc3 PE=1 SV=1	Brcc3	1	5.89916e-09	133.49	2	SDSK(1)FTYTGTEMR	5.5333	0.428		0.338		1.615	1.319	K11864	BRCC3; BRCA1/BRCA2-containing complex subunit 3 [EC:3.4.19.-]	mmu03440 Homologous recombination; mmu04621 NOD-like receptor signaling pathway	GO:0000075 cell cycle checkpoint; GO:0000077 DNA damage checkpoint; GO:0006139 nucleobase-containing compound metabolic process; GO:0006259 DNA metabolic process; GO:0006281 DNA repair; GO:0006282 regulation of DNA repair; GO:0006302 double-strand break repair; GO:0006325 chromatin organization; GO:0006464 cellular protein modification process; GO:0006508 proteolysis; GO:0006725 cellular aromatic…	GO:0000151 ubiquitin ligase complex; GO:0000152 nuclear ubiquitin ligase complex; GO:0005622 intracellular; GO:0005623 cell; GO:0005634 nucleus; GO:0005654 nucleoplasm; GO:0005737 cytoplasm; GO:0031974 membrane-enclosed lumen; GO:0031981 nuclear lumen; GO:0032991 protein-containing complex; GO:0043226 organelle; GO:0043227 membrane-bounded organelle; GO:0043229 intracellular organelle; GO:0043231…	GO:0003824 catalytic activity; GO:0004843 thiol-dependent ubiquitin-specific protease activity; GO:0005488 binding; GO:0005515 protein binding; GO:0008233 peptidase activity; GO:0008234 cysteine-type peptidase activity; GO:0008237 metallopeptidase activity; GO:0016787 hydrolase activity; GO:0019783 ubiquitin-like protein-specific protease activity; GO:0030234 enzyme regulator activity; GO:0031593…			O	KOG1555	26S proteasome regulatory complex, subunit RPN11	cytoskeleton
P47791	318	K	0.631	0.015443	Down	Glutathione reductase, mitochondrial OS=Mus musculus OX=10090 GN=Gsr PE=1 SV=3	Gsr	1	4.79467e-07	191.25	2	DPNSK(1)GLNLNK	6.0293	0.749		0.839	1.122	1.258	1.396	K00383	GSR; glutathione reductase (NADPH) [EC:1.8.1.7]	mmu04918 Thyroid hormone synthesis; mmu00480 Glutathione metabolism; mmu01100 Metabolic pathways; mmu05415 Diabetic cardiomyopathy	GO:0000003 reproduction; GO:0006091 generation of precursor metabolites and energy; GO:0006139 nucleobase-containing compound metabolic process; GO:0006518 peptide metabolic process; GO:0006575 cellular modified amino acid metabolic process; GO:0006725 cellular aromatic compound metabolic process; GO:0006749 glutathione metabolic process; GO:0006790 sulfur compound metabolic process; GO:0006807 n…	GO:0005622 intracellular; GO:0005623 cell; GO:0005737 cytoplasm; GO:0005739 mitochondrion; GO:0005759 mitochondrial matrix; GO:0005829 cytosol; GO:0005886 plasma membrane; GO:0009897 external side of plasma membrane; GO:0009986 cell surface; GO:0016020 membrane; GO:0031974 membrane-enclosed lumen; GO:0043226 organelle; GO:0043227 membrane-bounded organelle; GO:0043229 intracellular organelle; GO:…	GO:0000166 nucleotide binding; GO:0003824 catalytic activity; GO:0004362 glutathione-disulfide reductase activity; GO:0005488 binding; GO:0005515 protein binding; GO:0009055 electron transfer activity; GO:0015036 disulfide oxidoreductase activity; GO:0015037 peptide disulfide oxidoreductase activity; GO:0015038 glutathione disulfide oxidoreductase activity; GO:0016209 antioxidant activity; GO:001…	PF07992; PF02852	Pyridine nucleotide-disulphide oxidoreductase; Pyridine nucleotide-disulphide oxidoreductase, dimerisation domain	C	KOG0405	Pyridine nucleotide-disulphide oxidoreductase	mitochondria
P47809	43	K	0.632	0.0458865	Down	Dual specificity mitogen-activated protein kinase kinase 4 OS=Mus musculus OX=10090 GN=Map2k4 PE=1 SV=2	Map2k4	1	5.05032e-06	131.22	2	ALK(1)LNFANPPVK	-0.56284	0.605	0.919	0.874	1.161	1.118	1.516	K04430	MAP2K4; mitogen-activated protein kinase kinase 4 [EC:2.7.12.2]	mmu04912 GnRH signaling pathway; mmu05161 Hepatitis B; mmu05166 Human T-cell leukemia virus 1 infection; mmu04012 ErbB signaling pathway; mmu05417 Lipid and atherosclerosis; mmu05142 Chagas disease; mmu05135 Yersinia infection; mmu05167 Kaposi sarcoma-associated herpesvirus infection; mmu05169 Epstein-Barr virus infection; mmu04010 MAPK signaling pathway; mmu05418 Fluid shear stress and atheroscl…	GO:0000165 MAPK cascade; GO:0000187 activation of MAPK activity; GO:0001932 regulation of protein phosphorylation; GO:0001934 positive regulation of protein phosphorylation; GO:0003008 system process; GO:0003012 muscle system process; GO:0003298 physiological muscle hypertrophy; GO:0003300 cardiac muscle hypertrophy; GO:0003301 physiological cardiac muscle hypertrophy; GO:0006275 regulation of DN…	GO:0005622 intracellular; GO:0005623 cell; GO:0005634 nucleus; GO:0005737 cytoplasm; GO:0005829 cytosol; GO:0030424 axon; GO:0030425 dendrite; GO:0032838 plasma membrane bounded cell projection cytoplasm; GO:0032839 dendrite cytoplasm; GO:0036477 somatodendritic compartment; GO:0042995 cell projection; GO:0043005 neuron projection; GO:0043025 neuronal cell body; GO:0043204 perikaryon; GO:0043226 …	GO:0000166 nucleotide binding; GO:0003824 catalytic activity; GO:0004672 protein kinase activity; GO:0004674 protein serine/threonine kinase activity; GO:0004708 MAP kinase kinase activity; GO:0004712 protein serine/threonine/tyrosine kinase activity; GO:0005488 binding; GO:0005515 protein binding; GO:0005524 ATP binding; GO:0008144 drug binding; GO:0008545 JUN kinase kinase activity; GO:0016301 …	PF00069	Protein kinase domain	T	KOG1006	Mitogen-activated protein kinase (MAPK) kinase MKK4	nucleus
P48722	641	K	0.001	0.001	Down	Heat shock 70 kDa protein 4L OS=Mus musculus OX=10090 GN=Hspa4l PE=1 SV=2	Hspa4l	1	3.48671e-11	144.51	2	LGTVYEK(1)FITPEDMNK	1.2941					1.204	0.865	K09485	HSP110; heat shock protein 110kDa	mmu04141 Protein processing in endoplasmic reticulum	GO:0006457 protein folding; GO:0006950 response to stress; GO:0006986 response to unfolded protein; GO:0009987 cellular process; GO:0010033 response to organic substance; GO:0035966 response to topologically incorrect protein; GO:0042221 response to chemical; GO:0050896 response to stimulus;	GO:0005622 intracellular; GO:0005623 cell; GO:0005634 nucleus; GO:0005737 cytoplasm; GO:0005829 cytosol; GO:0043226 organelle; GO:0043227 membrane-bounded organelle; GO:0043229 intracellular organelle; GO:0043231 intracellular membrane-bounded organelle;	GO:0000166 nucleotide binding; GO:0005488 binding; GO:0005524 ATP binding; GO:0008144 drug binding; GO:0017076 purine nucleotide binding; GO:0030554 adenyl nucleotide binding; GO:0032553 ribonucleotide binding; GO:0032555 purine ribonucleotide binding; GO:0032559 adenyl ribonucleotide binding; GO:0035639 purine ribonucleoside triphosphate binding; GO:0036094 small molecule binding; GO:0043167 ion…			O	KOG0103	Molecular chaperones HSP105/HSP110/SSE1, HSP70 superfamily	cytoplasm
P50516	139	K	0.001	0.001	Down	V-type proton ATPase catalytic subunit A OS=Mus musculus OX=10090 GN=Atp6v1a PE=1 SV=2	Atp6v1a	1	0.002589	53.517	2	WEFIPSK(1)NLR	0.76433					0.932	1.226	K02145	ATPeV1A; V-type H+-transporting ATPase subunit A [EC:7.1.2.2]	mmu04966 Collecting duct acid secretion; mmu05165 Human papillomavirus infection; mmu00190 Oxidative phosphorylation; mmu01100 Metabolic pathways; mmu04721 Synaptic vesicle cycle; mmu05323 Rheumatoid arthritis; mmu04150 mTOR signaling pathway; mmu04145 Phagosome	GO:0000041 transition metal ion transport; GO:0006810 transport; GO:0006811 ion transport; GO:0006812 cation transport; GO:0006826 iron ion transport; GO:0006873 cellular ion homeostasis; GO:0006875 cellular metal ion homeostasis; GO:0006879 cellular iron ion homeostasis; GO:0007154 cell communication; GO:0007165 signal transduction; GO:0007166 cell surface receptor signaling pathway; GO:0007167 …	GO:0000323 lytic vacuole; GO:0005622 intracellular; GO:0005623 cell; GO:0005737 cytoplasm; GO:0005764 lysosome; GO:0005765 lysosomal membrane; GO:0005773 vacuole; GO:0005774 vacuolar membrane; GO:0005829 cytosol; GO:0005886 plasma membrane; GO:0005902 microvillus; GO:0016020 membrane; GO:0016324 apical plasma membrane; GO:0016469 proton-transporting two-sector ATPase complex; GO:0031090 organelle…	GO:0003824 catalytic activity; GO:0005215 transporter activity; GO:0008324 cation transmembrane transporter activity; GO:0015075 ion transmembrane transporter activity; GO:0015077 monovalent inorganic cation transmembrane transporter activity; GO:0015078 proton transmembrane transporter activity; GO:0015318 inorganic molecular entity transmembrane transporter activity; GO:0015399 primary active t…	PF02874; PF00006	ATP synthase alpha/beta family, beta-barrel domain; ATP synthase alpha/beta family, nucleotide-binding domain	C	KOG1352	Vacuolar H+-ATPase V1 sector, subunit A	cytoplasm
P55937	1342	K	0.001	0.001	Down	Golgin subfamily A member 3 OS=Mus musculus OX=10090 GN=Golga3 PE=1 SV=3	Golga3	1	0.00503281	90.308	2	DK(1)FMLQAK	12.576				0.946	0.846	1.036				GO:0006810 transport; GO:0006891 intra-Golgi vesicle-mediated transport; GO:0016192 vesicle-mediated transport; GO:0048193 Golgi vesicle transport; GO:0051179 localization; GO:0051234 establishment of localization;	GO:0000139 Golgi membrane; GO:0005622 intracellular; GO:0005623 cell; GO:0005634 nucleus; GO:0005654 nucleoplasm; GO:0005730 nucleolus; GO:0005737 cytoplasm; GO:0005793 endoplasmic reticulum-Golgi intermediate compartment; GO:0005794 Golgi apparatus; GO:0005795 Golgi stack; GO:0005829 cytosol; GO:0012505 endomembrane system; GO:0016020 membrane; GO:0017119 Golgi transport complex; GO:0019898 extr…	GO:0005215 transporter activity;						nucleus
P58252	322	K	1000	0.001	Up	Elongation factor 2 OS=Mus musculus OX=10090 GN=Eef2 PE=1 SV=2	Eef2	0.999996	0.00340155	77.157	2	LDIK(1)LDSEDKDK	4.2696	0.691		1.233				K03234	EEF2; elongation factor 2	mmu04152 AMPK signaling pathway; mmu04921 Oxytocin signaling pathway	GO:0000302 response to reactive oxygen species; GO:0001101 response to acid chemical; GO:0001775 cell activation; GO:0002244 hematopoietic progenitor cell differentiation; GO:0002252 immune effector process; GO:0002263 cell activation involved in immune response; GO:0002274 myeloid leukocyte activation; GO:0002275 myeloid cell activation involved in immune response; GO:0002283 neutrophil activati…	GO:0005576 extracellular region; GO:0005622 intracellular; GO:0005623 cell; GO:0005737 cytoplasm; GO:0005829 cytosol; GO:0005840 ribosome; GO:0005844 polysome; GO:0005886 plasma membrane; GO:0012505 endomembrane system; GO:0016020 membrane; GO:0016234 inclusion body; GO:0016235 aggresome; GO:0030141 secretory granule; GO:0031410 cytoplasmic vesicle; GO:0031974 membrane-enclosed lumen; GO:0031982 …	GO:0002039 p53 binding; GO:0003676 nucleic acid binding; GO:0003723 RNA binding; GO:0003746 translation elongation factor activity; GO:0003779 actin binding; GO:0003824 catalytic activity; GO:0003924 GTPase activity; GO:0005488 binding; GO:0005515 protein binding; GO:0008092 cytoskeletal protein binding; GO:0008097 5S rRNA binding; GO:0008135 translation factor activity, RNA binding; GO:0016462 p…	PF00009; PF03144; PF03764; PF00679	Elongation factor Tu GTP binding domain; Elongation factor Tu domain 2; Elongation factor G, domain IV; Elongation factor G C-terminus	J	KOG0469	Elongation factor 2	cytoplasm
P58281	713	K	0.001	0.001	Down	Dynamin-like 120 kDa protein, mitochondrial OS=Mus musculus OX=10090 GN=Opa1 PE=1 SV=1	Opa1	1	0.000202593	78.864	2	HK(1)WNDFAEDSLR	4.5114				0.686		1.643	K17079	OPA1; optic atrophy protein 1 [EC:3.6.5.5]	mmu05017 Spinocerebellar ataxia	GO:0000002 mitochondrial genome maintenance; GO:0000266 mitochondrial fission; GO:0001101 response to acid chemical; GO:0001654 eye development; GO:0001666 response to hypoxia; GO:0001678 cellular glucose homeostasis; GO:0001838 embryonic epithelial tube formation; GO:0001841 neural tube formation; GO:0001843 neural tube closure; GO:0002009 morphogenesis of an epithelium; GO:0003008 system proces…	GO:0005622 intracellular; GO:0005623 cell; GO:0005634 nucleus; GO:0005654 nucleoplasm; GO:0005737 cytoplasm; GO:0005739 mitochondrion; GO:0005740 mitochondrial envelope; GO:0005741 mitochondrial outer membrane; GO:0005743 mitochondrial inner membrane; GO:0005758 mitochondrial intermembrane space; GO:0005829 cytosol; GO:0016020 membrane; GO:0019866 organelle inner membrane; GO:0019867 outer membra…	GO:0000287 magnesium ion binding; GO:0003824 catalytic activity; GO:0003924 GTPase activity; GO:0005488 binding; GO:0005515 protein binding; GO:0005543 phospholipid binding; GO:0008017 microtubule binding; GO:0008092 cytoskeletal protein binding; GO:0008289 lipid binding; GO:0015631 tubulin binding; GO:0016462 pyrophosphatase activity; GO:0016787 hydrolase activity; GO:0016817 hydrolase activity,…	PF00350	Dynamin family	S	KOG0447	Dynamin-like GTP binding protein	mitochondria
P59764	1214	K	0.647	0.00160505	Down	Dedicator of cytokinesis protein 4 OS=Mus musculus OX=10090 GN=Dock4 PE=1 SV=1	Dock4	1	0.000174051	92.445	3	YIHK(1)LYDLHLK	5.668	0.797		0.719	1.163	1.163	1.191	K17697	DOCK4; dedicator of cytokinesis protein 4	mmu04015 Rap1 signaling pathway	GO:0003008 system process; GO:0003013 circulatory system process; GO:0003018 vascular process in circulatory system; GO:0003056 regulation of vascular smooth muscle contraction; GO:0006928 movement of cell or subcellular component; GO:0006935 chemotaxis; GO:0006937 regulation of muscle contraction; GO:0006940 regulation of smooth muscle contraction; GO:0008015 blood circulation; GO:0009605 respon…	GO:0005622 intracellular; GO:0005623 cell; GO:0005634 nucleus; GO:0005730 nucleolus; GO:0005737 cytoplasm; GO:0005794 Golgi apparatus; GO:0005829 cytosol; GO:0005886 plasma membrane; GO:0012505 endomembrane system; GO:0016020 membrane; GO:0031974 membrane-enclosed lumen; GO:0031981 nuclear lumen; GO:0032420 stereocilium; GO:0032421 stereocilium bundle; GO:0042995 cell projection; GO:0043005 neuro…	GO:0005096 GTPase activator activity; GO:0005102 signaling receptor binding; GO:0005488 binding; GO:0005515 protein binding; GO:0008047 enzyme activator activity; GO:0017016 Ras GTPase binding; GO:0017048 Rho GTPase binding; GO:0019899 enzyme binding; GO:0019900 kinase binding; GO:0019901 protein kinase binding; GO:0019904 protein domain specific binding; GO:0030165 PDZ domain binding; GO:0030234…			T	KOG3166	60S ribosomal protein L7A	cytoplasm
P60202	144	K	0.608	0.0485119	Down	Myelin proteolipid protein OS=Mus musculus OX=10090 GN=Plp1 PE=1 SV=2	Plp1	1	7.73252e-06	127.03	3	VCHCLGK(1)WLGHPDK	5.5419	1.16	0.66	1.02	1.342	1.694	1.636	K17271			GO:0001676 long-chain fatty acid metabolic process; GO:0006082 organic acid metabolic process; GO:0006629 lipid metabolic process; GO:0006631 fatty acid metabolic process; GO:0006633 fatty acid biosynthetic process; GO:0006950 response to stress; GO:0006952 defense response; GO:0006954 inflammatory response; GO:0007154 cell communication; GO:0007165 signal transduction; GO:0007166 cell surface re…	GO:0005623 cell; GO:0005886 plasma membrane; GO:0005887 integral component of plasma membrane; GO:0016020 membrane; GO:0016021 integral component of membrane; GO:0031224 intrinsic component of membrane; GO:0031226 intrinsic component of plasma membrane; GO:0043209 myelin sheath; GO:0071944 cell periphery;	GO:0005198 structural molecule activity; GO:0005488 binding; GO:0005515 protein binding; GO:0019911 structural constituent of myelin sheath; GO:0042802 identical protein binding;			S	KOG4800	Neuronal membrane glycoprotein/Myelin proteolipid protein	plasma membrane
P60766	96	K	0.346	0.0181058	Down	Cell division control protein 42 homolog OS=Mus musculus OX=10090 GN=Cdc42 PE=1 SV=2	Cdc42	1	4.56437e-05	90.689	3	EK(1)WVPEITHHCPK	6.3753	0.565	0.364		1.237	1.116	1.675	K04393	CDC42; cell division control protein 42	mmu05165 Human papillomavirus infection; mmu04370 VEGF signaling pathway; mmu04912 GnRH signaling pathway; mmu04810 Regulation of actin cytoskeleton; mmu04510 Focal adhesion; mmu05417 Lipid and atherosclerosis; mmu05135 Yersinia infection; mmu04014 Ras signaling pathway; mmu05205 Proteoglycans in cancer; mmu04520 Adherens junction; mmu04144 Endocytosis; mmu04530 Tight junction; mmu04015 Rap1 sign…	GO:0000902 cell morphogenesis; GO:0000904 cell morphogenesis involved in differentiation; GO:0001525 angiogenesis; GO:0001558 regulation of cell growth; GO:0001568 blood vessel development; GO:0001709 cell fate determination; GO:0001738 morphogenesis of a polarized epithelium; GO:0001932 regulation of protein phosphorylation; GO:0001934 positive regulation of protein phosphorylation; GO:0001942 h…	GO:0000139 Golgi membrane; GO:0000322 storage vacuole; GO:0005622 intracellular; GO:0005623 cell; GO:0005737 cytoplasm; GO:0005773 vacuole; GO:0005783 endoplasmic reticulum; GO:0005789 endoplasmic reticulum membrane; GO:0005794 Golgi apparatus; GO:0005819 spindle; GO:0005829 cytosol; GO:0005856 cytoskeleton; GO:0005886 plasma membrane; GO:0005911 cell-cell junction; GO:0012505 endomembrane system…	GO:0000166 nucleotide binding; GO:0001882 nucleoside binding; GO:0001883 purine nucleoside binding; GO:0003824 catalytic activity; GO:0003924 GTPase activity; GO:0004672 protein kinase activity; GO:0004674 protein serine/threonine kinase activity; GO:0004842 ubiquitin-protein transferase activity; GO:0005102 signaling receptor binding; GO:0005488 binding; GO:0005515 protein binding; GO:0005525 GT…	PF00071	Ras family	U	KOG0393	Ras-related small GTPase, Rho type	cytoplasm
P62141	146	K	0.648	0.0467928	Down	Serine/threonine-protein phosphatase PP1-beta catalytic subunit OS=Mus musculus OX=10090 GN=Ppp1cb PE=1 SV=3	Ppp1cb	1	0.00358509	88.35	2	FNIK(1)LWK	0.10877	0.64	0.855	0.925	1.08	1.142	1.513	K06269	PPP1C; serine/threonine-protein phosphatase PP1 catalytic subunit [EC:3.1.3.16]	mmu04218 Cellular senescence; mmu04270 Vascular smooth muscle contraction; mmu04810 Regulation of actin cytoskeleton; mmu04510 Focal adhesion; mmu04921 Oxytocin signaling pathway; mmu05415 Diabetic cardiomyopathy; mmu05205 Proteoglycans in cancer; mmu04022 cGMP-PKG signaling pathway; mmu04910 Insulin signaling pathway; mmu04114 Oocyte meiosis; mmu04728 Dopaminergic synapse; mmu03015 mRNA surveill…	GO:0005979 regulation of glycogen biosynthetic process; GO:0005981 regulation of glycogen catabolic process; GO:0006109 regulation of carbohydrate metabolic process; GO:0006464 cellular protein modification process; GO:0006470 protein dephosphorylation; GO:0006793 phosphorus metabolic process; GO:0006796 phosphate-containing compound metabolic process; GO:0006807 nitrogen compound metabolic proce…	GO:0000164 protein phosphatase type 1 complex; GO:0005622 intracellular; GO:0005623 cell; GO:0005634 nucleus; GO:0005654 nucleoplasm; GO:0005737 cytoplasm; GO:0005829 cytosol; GO:0005886 plasma membrane; GO:0008287 protein serine/threonine phosphatase complex; GO:0016020 membrane; GO:0030016 myofibril; GO:0031974 membrane-enclosed lumen; GO:0031981 nuclear lumen; GO:0032991 protein-containing com…	GO:0003824 catalytic activity; GO:0004721 phosphoprotein phosphatase activity; GO:0004722 protein serine/threonine phosphatase activity; GO:0005488 binding; GO:0005515 protein binding; GO:0016787 hydrolase activity; GO:0016788 hydrolase activity, acting on ester bonds; GO:0016791 phosphatase activity; GO:0017018 myosin phosphatase activity; GO:0019899 enzyme binding; GO:0019900 kinase binding; GO…	PF00149	Calcineurin-like phosphoesterase	T	KOG0374	Serine/threonine specific protein phosphatase PP1, catalytic subunit	cytoplasm
P62192	265	K	0.001	0.001	Down	26S proteasome regulatory subunit 4 OS=Mus musculus OX=10090 GN=Psmc1 PE=1 SV=1	Psmc1	1	0.00178806	54.436	2	YLGDGPK(1)LVR	6.6518					0.813	1.34	K03062	PSMC1; 26S proteasome regulatory subunit T2	mmu05020 Prion disease; mmu05165 Human papillomavirus infection; mmu05203 Viral carcinogenesis; mmu03050 Proteasome; mmu05016 Huntington disease; mmu05014 Amyotrophic lateral sclerosis; mmu05169 Epstein-Barr virus infection; mmu05010 Alzheimer disease; mmu05017 Spinocerebellar ataxia; mmu05022 Pathways of neurodegeneration - multiple diseases; mmu05012 Parkinson disease	GO:0006355 regulation of transcription, DNA-templated; GO:0006357 regulation of transcription by RNA polymerase II; GO:0006457 protein folding; GO:0006464 cellular protein modification process; GO:0006508 proteolysis; GO:0006511 ubiquitin-dependent protein catabolic process; GO:0006807 nitrogen compound metabolic process; GO:0006950 response to stress; GO:0008152 metabolic process; GO:0009056 cat…	GO:0000502 proteasome complex; GO:0005622 intracellular; GO:0005623 cell; GO:0005634 nucleus; GO:0005654 nucleoplasm; GO:0005737 cytoplasm; GO:0005829 cytosol; GO:0005838 proteasome regulatory particle; GO:0008540 proteasome regulatory particle, base subcomplex; GO:0022624 proteasome accessory complex; GO:0031595 nuclear proteasome complex; GO:0031597 cytosolic proteasome complex; GO:0031974 memb…	GO:0003824 catalytic activity; GO:0005488 binding; GO:0005515 protein binding; GO:0008134 transcription factor binding; GO:0016462 pyrophosphatase activity; GO:0016787 hydrolase activity; GO:0016817 hydrolase activity, acting on acid anhydrides; GO:0016818 hydrolase activity, acting on acid anhydrides, in phosphorus-containing anhydrides; GO:0016887 ATPase activity; GO:0017025 TBP-class protein b…	PF00004	ATPase family associated with various cellular activities (AAA)	O	KOG0726	26S proteasome regulatory complex, ATPase RPT2	cytoplasm,nucleus
P62301	112	K	1000	0.001	Up	40S ribosomal protein S13 OS=Mus musculus OX=10090 GN=Rps13 PE=1 SV=2	Rps13	1	0.0515407	94.806	2	DKDAK(1)FR	6.685	0.86	1.009					K02953	RP-S13e; small subunit ribosomal protein S13e	mmu03010 Ribosome; mmu05171 Coronavirus disease - COVID-19	GO:0000184 nuclear-transcribed mRNA catabolic process, nonsense-mediated decay; GO:0000956 nuclear-transcribed mRNA catabolic process; GO:0006139 nucleobase-containing compound metabolic process; GO:0006401 RNA catabolic process; GO:0006402 mRNA catabolic process; GO:0006412 translation; GO:0006413 translational initiation; GO:0006518 peptide metabolic process; GO:0006605 protein targeting; GO:00…	GO:0005622 intracellular; GO:0005623 cell; GO:0005634 nucleus; GO:0005654 nucleoplasm; GO:0005730 nucleolus; GO:0005737 cytoplasm; GO:0005829 cytosol; GO:0005840 ribosome; GO:0015935 small ribosomal subunit; GO:0022626 cytosolic ribosome; GO:0022627 cytosolic small ribosomal subunit; GO:0031974 membrane-enclosed lumen; GO:0031981 nuclear lumen; GO:0032991 protein-containing complex; GO:0043226 or…	GO:0003676 nucleic acid binding; GO:0003723 RNA binding; GO:0003729 mRNA binding; GO:0003735 structural constituent of ribosome; GO:0005198 structural molecule activity; GO:0005488 binding; GO:0019843 rRNA binding; GO:0048027 mRNA 5'-UTR binding; GO:0070181 small ribosomal subunit rRNA binding; GO:0097159 organic cyclic compound binding; GO:1901363 heterocyclic compound binding; GO:1990932 5.8S r…	PF08069; PF00312	Ribosomal S13/S15 N-terminal domain; Ribosomal protein S15	J	KOG0400	40S ribosomal protein S13	cytoplasm
P62743	45	K	0.001	0.001	Down	AP-2 complex subunit sigma OS=Mus musculus OX=10090 GN=Ap2s1 PE=1 SV=1	Ap2s1	1	5.4798e-05	115.41	3	DAK(1)HTNFVEFR	5.0558				1.174	0.825	1.622	K11827	AP2S1; AP-2 complex subunit sigma-1	mmu04961 Endocrine and other factor-regulated calcium reabsorption; mmu05016 Huntington disease; mmu04721 Synaptic vesicle cycle; mmu04144 Endocytosis	GO:0002376 immune system process; GO:0002478 antigen processing and presentation of exogenous peptide antigen; GO:0002495 antigen processing and presentation of peptide antigen via MHC class II; GO:0002504 antigen processing and presentation of peptide or polysaccharide antigen via MHC class II; GO:0006807 nitrogen compound metabolic process; GO:0006810 transport; GO:0006897 endocytosis; GO:00068…	GO:0000323 lytic vacuole; GO:0005622 intracellular; GO:0005623 cell; GO:0005737 cytoplasm; GO:0005764 lysosome; GO:0005765 lysosomal membrane; GO:0005768 endosome; GO:0005773 vacuole; GO:0005774 vacuolar membrane; GO:0005829 cytosol; GO:0005886 plasma membrane; GO:0005905 clathrin-coated pit; GO:0010008 endosome membrane; GO:0012505 endomembrane system; GO:0012506 vesicle membrane; GO:0016020 mem…	GO:0005215 transporter activity;	PF01217	Clathrin adaptor complex small chain	U	KOG0935	Clathrin adaptor complex, small subunit	mitochondria
P62814	64	K	1000	0.001	Up	V-type proton ATPase subunit B, brain isoform OS=Mus musculus OX=10090 GN=Atp6v1b2 PE=1 SV=1	Atp6v1b2	1	1.59042e-06	65.212	3	TVSGVNGPLVILDHVK(1)FPR	2.2214	0.529		1.574				K02147	ATPeV1B; V-type H+-transporting ATPase subunit B	mmu04966 Collecting duct acid secretion; mmu05165 Human papillomavirus infection; mmu00190 Oxidative phosphorylation; mmu01100 Metabolic pathways; mmu04721 Synaptic vesicle cycle; mmu05323 Rheumatoid arthritis; mmu04150 mTOR signaling pathway; mmu04145 Phagosome	GO:0000041 transition metal ion transport; GO:0006810 transport; GO:0006811 ion transport; GO:0006812 cation transport; GO:0006826 iron ion transport; GO:0006873 cellular ion homeostasis; GO:0006885 regulation of pH; GO:0007035 vacuolar acidification; GO:0007154 cell communication; GO:0007165 signal transduction; GO:0007166 cell surface receptor signaling pathway; GO:0007167 enzyme linked recepto…	GO:0001726 ruffle; GO:0005622 intracellular; GO:0005623 cell; GO:0005737 cytoplasm; GO:0005829 cytosol; GO:0005886 plasma membrane; GO:0005902 microvillus; GO:0012505 endomembrane system; GO:0016020 membrane; GO:0016021 integral component of membrane; GO:0031224 intrinsic component of membrane; GO:0031252 cell leading edge; GO:0031410 cytoplasmic vesicle; GO:0031982 vesicle; GO:0042470 melanosome…	GO:0003824 catalytic activity; GO:0005215 transporter activity; GO:0008324 cation transmembrane transporter activity; GO:0015075 ion transmembrane transporter activity; GO:0015077 monovalent inorganic cation transmembrane transporter activity; GO:0015078 proton transmembrane transporter activity; GO:0015318 inorganic molecular entity transmembrane transporter activity; GO:0015399 primary active t…	PF02874; PF00006	ATP synthase alpha/beta family, beta-barrel domain; ATP synthase alpha/beta family, nucleotide-binding domain	C	KOG1351	Vacuolar H+-ATPase V1 sector, subunit B	mitochondria
P62852	66	K	0.001	0.001	Down	40S ribosomal protein S25 OS=Mus musculus OX=10090 GN=Rps25 PE=1 SV=1	Rps25	1	3.6073e-08	85.081	2	EVPNYK(1)LITPAVVSER	0.14961					1.228	0.755	K02975	RP-S25e; small subunit ribosomal protein S25e	mmu03010 Ribosome; mmu05171 Coronavirus disease - COVID-19	GO:0000028 ribosomal small subunit assembly; GO:0000184 nuclear-transcribed mRNA catabolic process, nonsense-mediated decay; GO:0000956 nuclear-transcribed mRNA catabolic process; GO:0006139 nucleobase-containing compound metabolic process; GO:0006401 RNA catabolic process; GO:0006402 mRNA catabolic process; GO:0006412 translation; GO:0006413 translational initiation; GO:0006518 peptide metabolic…	GO:0005622 intracellular; GO:0005623 cell; GO:0005634 nucleus; GO:0005654 nucleoplasm; GO:0005730 nucleolus; GO:0005737 cytoplasm; GO:0005829 cytosol; GO:0005840 ribosome; GO:0005844 polysome; GO:0015935 small ribosomal subunit; GO:0022626 cytosolic ribosome; GO:0022627 cytosolic small ribosomal subunit; GO:0031974 membrane-enclosed lumen; GO:0031981 nuclear lumen; GO:0032991 protein-containing c…	GO:0003735 structural constituent of ribosome; GO:0005198 structural molecule activity;			J	KOG1767	40S ribosomal protein S25	nucleus
P70336	1076	K	0.658	0.0389425	Down	Rho-associated protein kinase 2 OS=Mus musculus OX=10090 GN=Rock2 PE=1 SV=1	Rock2	1	1.12012e-06	142.56	2	EK(1)LTQQMIK	5.5371	0.685	0.681	0.856	1.041	0.951	1.384	K17388	ROCK2; Rho-associated protein kinase 2 [EC:2.7.11.1]	mmu04270 Vascular smooth muscle contraction; mmu04810 Regulation of actin cytoskeleton; mmu04510 Focal adhesion; mmu05417 Lipid and atherosclerosis; mmu05135 Yersinia infection; mmu04921 Oxytocin signaling pathway; mmu05205 Proteoglycans in cancer; mmu05163 Human cytomegalovirus infection; mmu04022 cGMP-PKG signaling pathway; mmu04530 Tight junction; mmu04310 Wnt signaling pathway; mmu04062 Chemo…	GO:0000226 microtubule cytoskeleton organization; GO:0000902 cell morphogenesis; GO:0000904 cell morphogenesis involved in differentiation; GO:0001816 cytokine production; GO:0001817 regulation of cytokine production; GO:0001819 positive regulation of cytokine production; GO:0001838 embryonic epithelial tube formation; GO:0001841 neural tube formation; GO:0001843 neural tube closure; GO:0001932 r…	GO:0000922 spindle pole; GO:0005622 intracellular; GO:0005623 cell; GO:0005634 nucleus; GO:0005737 cytoplasm; GO:0005813 centrosome; GO:0005815 microtubule organizing center; GO:0005819 spindle; GO:0005829 cytosol; GO:0005856 cytoskeleton; GO:0005886 plasma membrane; GO:0015630 microtubule cytoskeleton; GO:0016020 membrane; GO:0031616 spindle pole centrosome; GO:0032991 protein-containing complex…	GO:0003824 catalytic activity; GO:0004672 protein kinase activity; GO:0004674 protein serine/threonine kinase activity; GO:0005198 structural molecule activity; GO:0016301 kinase activity; GO:0016740 transferase activity; GO:0016772 transferase activity, transferring phosphorus-containing groups; GO:0016773 phosphotransferase activity, alcohol group as acceptor; GO:0072518 Rho-dependent protein s…	PF00069; PF08912	Protein kinase domain; Rho Binding	T	KOG0612	Rho-associated, coiled-coil containing protein kinase	nucleus
P70698	309	K	0.001	0.001	Down	CTP synthase 1 OS=Mus musculus OX=10090 GN=Ctps1 PE=1 SV=2	Ctps1	1	9.18183e-05	53.051	2	YTK(1)FSDSYASVIK	-1.3732					1.071	0.862	K01937	pyrG; CTP synthase [EC:6.3.4.2]	mmu00240 Pyrimidine metabolism; mmu01100 Metabolic pathways; mmu01240 Biosynthesis of cofactors	GO:0001775 cell activation; GO:0002376 immune system process; GO:0006139 nucleobase-containing compound metabolic process; GO:0006213 pyrimidine nucleoside metabolic process; GO:0006220 pyrimidine nucleotide metabolic process; GO:0006221 pyrimidine nucleotide biosynthetic process; GO:0006241 CTP biosynthetic process; GO:0006725 cellular aromatic compound metabolic process; GO:0006753 nucleoside p…	GO:0005622 intracellular; GO:0005623 cell; GO:0005737 cytoplasm; GO:0005829 cytosol;	GO:0003824 catalytic activity; GO:0003883 CTP synthase activity; GO:0005488 binding; GO:0005515 protein binding; GO:0016874 ligase activity; GO:0016879 ligase activity, forming carbon-nitrogen bonds; GO:0042802 identical protein binding;	PF06418; PF00117	CTP synthase N-terminus; Glutamine amidotransferase class-I	F	KOG2387	CTP synthase (UTP-ammonia lyase)	cytoplasm
P84091	213	K	0.466	0.00520574	Down	AP-2 complex subunit mu OS=Mus musculus OX=10090 GN=Ap2m1 PE=1 SV=1	Ap2m1	1	3.81358e-11	167.59	2	SYLSGMPECK(1)FGMNDK	1.5385	0.729		0.733		1.656	1.483	K11826	AP2M1; AP-2 complex subunit mu-1	mmu04961 Endocrine and other factor-regulated calcium reabsorption; mmu05016 Huntington disease; mmu04721 Synaptic vesicle cycle; mmu04144 Endocytosis	GO:0002090 regulation of receptor internalization; GO:0002092 positive regulation of receptor internalization; GO:0002376 immune system process; GO:0002478 antigen processing and presentation of exogenous peptide antigen; GO:0002495 antigen processing and presentation of peptide antigen via MHC class II; GO:0002504 antigen processing and presentation of peptide or polysaccharide antigen via MHC c…	GO:0000323 lytic vacuole; GO:0005622 intracellular; GO:0005623 cell; GO:0005737 cytoplasm; GO:0005764 lysosome; GO:0005765 lysosomal membrane; GO:0005768 endosome; GO:0005773 vacuole; GO:0005774 vacuolar membrane; GO:0005829 cytosol; GO:0005886 plasma membrane; GO:0005905 clathrin-coated pit; GO:0010008 endosome membrane; GO:0012505 endomembrane system; GO:0012506 vesicle membrane; GO:0016020 mem…	GO:0005048 signal sequence binding; GO:0005102 signaling receptor binding; GO:0005215 transporter activity; GO:0005488 binding; GO:0005515 protein binding; GO:0019904 protein domain specific binding; GO:0033218 amide binding; GO:0042277 peptide binding; GO:0044325 ion channel binding; GO:0050750 low-density lipoprotein particle receptor binding; GO:0070325 lipoprotein particle receptor binding; G…	PF01217	Clathrin adaptor complex small chain	U	KOG0938	Adaptor complexes medium subunit family	cytoplasm
P97390	304	K	0.487	0.0229003	Down	Vacuolar protein sorting-associated protein 45 OS=Mus musculus OX=10090 GN=Vps45 PE=1 SV=1	Vps45	1	4.6828e-06	124.06	2	EQQK(1)LESIADMK	4.112	0.55	0.402	0.778	1.002	1.218	1.329	K12479	VPS45; vacuolar protein sorting-associated protein 45	mmu04144 Endocytosis	GO:0006810 transport; GO:0006886 intracellular protein transport; GO:0006950 response to stress; GO:0007596 blood coagulation; GO:0007599 hemostasis; GO:0008104 protein localization; GO:0009611 response to wounding; GO:0015031 protein transport; GO:0015833 peptide transport; GO:0032501 multicellular organismal process; GO:0033036 macromolecule localization; GO:0034613 cellular protein localizatio…	GO:0000139 Golgi membrane; GO:0005622 intracellular; GO:0005623 cell; GO:0005737 cytoplasm; GO:0005768 endosome; GO:0005794 Golgi apparatus; GO:0010008 endosome membrane; GO:0012505 endomembrane system; GO:0016020 membrane; GO:0016021 integral component of membrane; GO:0031090 organelle membrane; GO:0031224 intrinsic component of membrane; GO:0031410 cytoplasmic vesicle; GO:0031982 vesicle; GO:00…				U	KOG1299	Vacuolar sorting protein VPS45/Stt10 (Sec1 family)	cytoplasm,nucleus
P97445	1371	K	0.651	0.0079387	Down	Voltage-dependent P/Q-type calcium channel subunit alpha-1A OS=Mus musculus OX=10090 GN=Cacna1a PE=1 SV=2	Cacna1a	1	0.0016663	88.921	2	GK(1)YLLYEK	4.7373	0.811	0.78	1.03	1.366	1.293	1.37	K04344	CACNA1A; voltage-dependent calcium channel P/Q type alpha-1A	mmu04725 Cholinergic synapse; mmu04728 Dopaminergic synapse; mmu04010 MAPK signaling pathway; mmu04726 Serotonergic synapse; mmu04723 Retrograde endocannabinoid signaling; mmu05033 Nicotine addiction; mmu04930 Type II diabetes mellitus; mmu04727 GABAergic synapse; mmu05032 Morphine addiction; mmu04020 Calcium signaling pathway; mmu04742 Taste transduction; mmu05207 Chemical carcinogenesis - recep…	GO:0000902 cell morphogenesis; GO:0000904 cell morphogenesis involved in differentiation; GO:0001505 regulation of neurotransmitter levels; GO:0001508 action potential; GO:0002791 regulation of peptide secretion; GO:0003008 system process; GO:0006521 regulation of cellular amino acid metabolic process; GO:0006810 transport; GO:0006811 ion transport; GO:0006812 cation transport; GO:0006816 calcium…	GO:0005622 intracellular; GO:0005623 cell; GO:0005634 nucleus; GO:0005737 cytoplasm; GO:0005886 plasma membrane; GO:0005891 voltage-gated calcium channel complex; GO:0016020 membrane; GO:0016021 integral component of membrane; GO:0030425 dendrite; GO:0031224 intrinsic component of membrane; GO:0032991 protein-containing complex; GO:0034702 ion channel complex; GO:0034703 cation channel complex; G…	GO:0000149 SNARE binding; GO:0005215 transporter activity; GO:0005216 ion channel activity; GO:0005244 voltage-gated ion channel activity; GO:0005245 voltage-gated calcium channel activity; GO:0005261 cation channel activity; GO:0005262 calcium channel activity; GO:0005488 binding; GO:0005515 protein binding; GO:0005516 calmodulin binding; GO:0008022 protein C-terminus binding; GO:0008324 cation …	PF08763	Voltage gated calcium channel IQ domain	P	KOG2301	Voltage-gated Ca2+ channels, alpha1 subunits	plasma membrane
Q00493	224	K	0.001	0.001	Down	Carboxypeptidase E OS=Mus musculus OX=10090 GN=Cpe PE=1 SV=2	Cpe	1	6.1181e-10	137.58	2	IVDQNSK(1)LAPETK	3.3887				0.92		1.707	K01294	CPE; carboxypeptidase E [EC:3.4.17.10]	mmu04940 Type I diabetes mellitus	GO:0003007 heart morphogenesis; GO:0003205 cardiac chamber development; GO:0003206 cardiac chamber morphogenesis; GO:0003208 cardiac ventricle morphogenesis; GO:0003214 cardiac left ventricle morphogenesis; GO:0003231 cardiac ventricle development; GO:0006464 cellular protein modification process; GO:0006508 proteolysis; GO:0006518 peptide metabolic process; GO:0006807 nitrogen compound metabolic…	GO:0005576 extracellular region; GO:0005615 extracellular space; GO:0005622 intracellular; GO:0005623 cell; GO:0005737 cytoplasm; GO:0005794 Golgi apparatus; GO:0005886 plasma membrane; GO:0012505 endomembrane system; GO:0012506 vesicle membrane; GO:0016020 membrane; GO:0030141 secretory granule; GO:0030425 dendrite; GO:0030659 cytoplasmic vesicle membrane; GO:0030667 secretory granule membrane; …	GO:0003824 catalytic activity; GO:0004180 carboxypeptidase activity; GO:0004181 metallocarboxypeptidase activity; GO:0004185 serine-type carboxypeptidase activity; GO:0005102 signaling receptor binding; GO:0005488 binding; GO:0005515 protein binding; GO:0008233 peptidase activity; GO:0008235 metalloexopeptidase activity; GO:0008236 serine-type peptidase activity; GO:0008237 metallopeptidase activ…	PF00246; PF13620	Zinc carboxypeptidase; Carboxypeptidase regulatory-like domain	S	KOG2649	Zinc carboxypeptidase	extracellular
Q00612	97	K	0.001	0.001	Down	Glucose-6-phosphate 1-dehydrogenase X OS=Mus musculus OX=10090 GN=G6pdx PE=1 SV=3	G6pdx	1	0.000125455	90.263	2	PK(1)LEEFFAR	-0.31252					0.913	1.432	K00036	G6PD; glucose-6-phosphate 1-dehydrogenase [EC:1.1.1.49 1.1.1.363]	mmu01200 Carbon metabolism; mmu00480 Glutathione metabolism; mmu00030 Pentose phosphate pathway; mmu05230 Central carbon metabolism in cancer; mmu01100 Metabolic pathways; mmu05415 Diabetic cardiomyopathy	GO:0001558 regulation of cell growth; GO:0001816 cytokine production; GO:0001990 regulation of systemic arterial blood pressure by hormone; GO:0001998 angiotensin-mediated vasoconstriction involved in regulation of systemic arterial blood pressure; GO:0002033 angiotensin-mediated vasodilation involved in regulation of systemic arterial blood pressure; GO:0002034 regulation of blood vessel diamete…	GO:0005622 intracellular; GO:0005623 cell; GO:0005634 nucleus; GO:0005737 cytoplasm; GO:0005829 cytosol; GO:0005886 plasma membrane; GO:0009898 cytoplasmic side of plasma membrane; GO:0016020 membrane; GO:0043226 organelle; GO:0043227 membrane-bounded organelle; GO:0043229 intracellular organelle; GO:0043231 intracellular membrane-bounded organelle; GO:0071944 cell periphery; GO:0098552 side of m…	GO:0000166 nucleotide binding; GO:0003824 catalytic activity; GO:0004345 glucose-6-phosphate dehydrogenase activity; GO:0005488 binding; GO:0005515 protein binding; GO:0005536 glucose binding; GO:0016491 oxidoreductase activity; GO:0016614 oxidoreductase activity, acting on CH-OH group of donors; GO:0016616 oxidoreductase activity, acting on the CH-OH group of donors, NAD or NADP as acceptor; GO:…	PF00479; PF02781	Glucose-6-phosphate dehydrogenase, NAD binding domain; Glucose-6-phosphate dehydrogenase, C-terminal domain	G	KOG0563	Glucose-6-phosphate 1-dehydrogenase	cytoplasm
[truncated: 167 more rows]

## Sheet: Table S1d
Table S1d. Differentially b-hydroxybutylated sites and proteins between 8-month-old APP/PS1 and 2-month-old APP/PS1 mice.
Protein accession	Position	Amino acid	APP-8M/APP-2M Ratio	APP-8M/APP-2M P value	Regulated Type	Protein description	Gene name	Localization probability	PEP	Score	Charge	Modified sequence	Mass error [ppm]	APP1	APP2	APP3	APP4	APP5	APP6	KEGG KO No.	KEGG Gene	KEGG pathway	Biological Process	Cellular Component	Molecular Function	Pfam ID	Domain description	KOG category	KOG NO.	KOG description	Subcellular localization
[truncated: 132 more rows]

## Sheet: Table S1e
Table S1e. Differentially b-hydroxybutylated sites and proteins between 8-month-old WT and 2-month-old WT mice.
Protein accession	Position	Amino acid	WT-8M/WT-2M Ratio	WT-8M/W-2M P value	Regulated Type	Protein description	Gene name	Localization probability	PEP	Score	Charge	Modified sequence	Mass error [ppm]	WT1	WT2	WT3	WT4	WT5	WT6	KEGG KO No.	KEGG Gene	KEGG pathway	Biological Process	Cellular Component	Molecular Function	Pfam ID	Domain description	KOG category	KOG NO.	KOG description	Subcellular localization
[truncated: 187 more rows]
